# Supplementary material for: Aging‐related cell type‐specific pathophysiologic immune responses that exacerbate disease severity in aged COVID‐19 patients
Source: Aging Cell. 2022 Jan 12;21(2):e13544. doi: 10.1111/acel.13544 (PMC8844132; doi:10.1111/acel.13544)
Supplement: Supplementary file 2 — Table S1‐S7 [file ACEL-21-e13544-s001.xlsx]

## Sheet: Table S1
Supplementary Table 1. The details of all publicly available datasets were used in this study.
Data type1	Data type2	Related figure	Dataset ID	Literature	Source / Journal	Pubmed ID
Clinical data	COVID-19 epidemiological data	Figure 1			U.S. CDC
Clinical data	Flu epidemiological data	Figure 1			U.S. CDC
Cell cytometry	PBMCs	Figure 2		Sex differences in immune responses that underlie COVID-19 disease outcomes	Nature	32846427
Cytokine/Chemokine Array	plasma	Figure 2		Sex differences in immune responses that underlie COVID-19 disease outcomes	Nature	32846427
Singe cell RNA-seq	CD8+ T Cells in PBMC	Figure 3	Array Express: E-MTAB-10026	Single-cell multi-omics analysis of the immune response in COVID-19	Nature Medicine	33879890
Bulk RNA-seq	Nasopharyngeal	Figure 4	GEO: GSE152075	In vivo antiviral host transcriptional response to SARS-CoV-2 by viral load, sex, and age to SARS-CoV-2 by viral load, sex, and age	PLOS BIOL.	32898168
Single cell RNA-seq	pooled nasopharyngeal/ pharyngeal	Figure 4, Figure 5	EGAS00001004481	COVID-19 severity correlates with airway epithelium–immune cell interactions identified by single-cell analysis	Nat Biotechnol	32591762
Clinical data	SARS-CoV-2 viral load data (Nasopharyngeal, oropharyngeal, sputum, plasma)	Figure 4, Figure S8		SARS-CoV-2 viral load is associated with increased disease severity and mortality	Nat Commun.	33127906

## Sheet: Table S2
Supplementary Table 2. Age stratified COVID-19 case-fatality data from U.S. CDC.
COVID-19 Case Surveillance Public Use Data	https://healthdata.gov/dataset/covid-19-case-surveillance-public-use-data	2020-12-28
Provisional COVID-19 Death Counts by Sex, Age, an	https://data.cdc.gov/NCHS/Provisional-COVID-19-Death-Counts-by-Sex-Age-and-S/9bhg-hcku/data	2020-12-23
Deaths from Pneumonia and Influenza (P&I) and all deaths, by state and region, National Center For Health Statistics Mortality Surveillance System	https://catalog.data.gov/dataset/deaths-from-pneumonia-and-influenza-pi-and-all-deaths-by-state-and-region-national-center-	2020-06-20
Disease	age group	avg % of total fatal cases
COVID19	> 65 years	80.4646
COVID19	18-64 years	19.4868
COVID19	0-17 years	0.0486706
Flu	> 65 years	67.2148
Flu	18-64 years	29.4941
Flu	0-17 years	3.27968

## Sheet: Table S3
Supplementary Table 3. Summary of COVID-19 case surveillance data from U.S. CDC.
U.S. CDC dataset
	Younger 20-49 years, N(%)	Older > 60 years N (%)
Total#	2369919	1048011
Male	1,106,048 (46.67)	491,641 (46.91)
Race
White	1,088,225 (45.92)	667,876 (63.73)
Black	361,125 (15.24)	153,948 (14.69)
Latino	672,880 (28.39)	137,824 (13.15)
Other	247,689 (10.45)	88,363 (8.43)
Outcomes
Hospitalization	94,161 (6.77)	243,109 (36.36)
ICU admission	9,138 (2.54)	29,671 (17.00)
Death	6,469 (0.52)	124,566 (20.47)

## Sheet: Table S4
Supplementary Table 4. Summary of COVID-19 registry data.
	Older > 65 years	Younger 18-55 years
Total #	12651	32426
COVID19 positive	3559 (28.13)	8745 (26.97)
male	5505 (43.51)	13301 (41.02)
Race
white	8779 (69.39)	17065 (52.63)
black	2726 (21.55)	9691 (29.89)
other	465 (3.68)	2773 (8.55)
Smoking	542 (8.2)	2302 (14.03)
COPD & Emphysema	2249 (37.82)	744 (6.51)
Asthma	1988 (34.03)	6199 (42.71)
Diabetes	4239 (59.64)	2897 (22.79)
Hypertension	9233 (91)	6478 (43.11)
Coronary artery disease	3618 (53.6)	845 (7.32)
Outcomes
Hospitalization	1405 (11.11)	970 (2.99)
ICU admission	484 (3.83)	221 (0.68)
ICU mechanical ventilation	205 (1.62)	86 (0.27)
Death	1263 (11.49)	180 (0.67)

## Sheet: Table S5
Supplementary Table 5. Statistical data of blood immune-profiles in Aged vs. younger patients with COVID-19.
ID	Type	subgroup	Compare groups	log2FC	P-mannwhitneyu	q
B cells	PBMC_cell	ICU	Aged vs Younger	-0.643594	0.0390241	0.379774
B cells	PBMC_cell	nonICU	Aged vs Younger	-0.280565	0.00486461	0.0659924
B cells	PBMC_cell	Aged	ICU vs nonICU	0.052669	0.263433	0.783199
B cells	PBMC_cell	Younger	ICU vs nonICU	0.415698	0.0699303	0.352719
CCL1/I309	cytokines	ICU	Aged vs Younger	0.0137119	0.463223	0.999996
CCL1/I309	cytokines	nonICU	Aged vs Younger	0.35604	0.00126686	0.0790949
CCL1/I309	cytokines	Aged	ICU vs nonICU	0.295907	0.0145629	0.59729
CCL1/I309	cytokines	Younger	ICU vs nonICU	0.638235	0.0429912	0.867525
CCL13/MCP4	cytokines	ICU	Aged vs Younger	0.160313	0.5	0.999996
CCL13/MCP4	cytokines	nonICU	Aged vs Younger	-0.0538203	0.48832	0.999778
CCL13/MCP4	cytokines	Aged	ICU vs nonICU	0.194993	0.0608443	0.937068
CCL13/MCP4	cytokines	Younger	ICU vs nonICU	-0.0191408	0.265493	0.997156
CCL15/MIP1d	cytokines	ICU	Aged vs Younger	0.0154597	0.414734	0.999996
CCL15/MIP1d	cytokines	nonICU	Aged vs Younger	0.0171561	0.262132	0.999727
CCL15/MIP1d	cytokines	Aged	ICU vs nonICU	0.0581583	0.0332613	0.827784
CCL15/MIP1d	cytokines	Younger	ICU vs nonICU	0.0598547	0.0628553	0.930165
CCL17/TARC	cytokines	ICU	Aged vs Younger	-0.143716	0.0878927	0.99472
CCL17/TARC	cytokines	nonICU	Aged vs Younger	0.125371	0.0486779	0.928744
CCL17/TARC	cytokines	Aged	ICU vs nonICU	0.00144615	0.309413	0.998766
CCL17/TARC	cytokines	Younger	ICU vs nonICU	0.270533	0.0334165	0.816537
CCL2/MCP1	cytokines	ICU	Aged vs Younger	0.0323719	0.186138	0.999906
CCL2/MCP1	cytokines	nonICU	Aged vs Younger	0.027425	0.276474	0.999778
CCL2/MCP1	cytokines	Aged	ICU vs nonICU	0.0643028	0.0172877	0.654015
CCL2/MCP1	cytokines	Younger	ICU vs nonICU	0.0593559	0.278311	0.997156
CCL21/6CKine	cytokines	ICU	Aged vs Younger	0.101624	0.0181902	0.713013
CCL21/6CKine	cytokines	nonICU	Aged vs Younger	0.122756	0.0172851	0.654792
CCL21/6CKine	cytokines	Aged	ICU vs nonICU	0.143916	0.00279096	0.173083
CCL21/6CKine	cytokines	Younger	ICU vs nonICU	0.165048	0.355215	0.997156
CCL22/MDC	cytokines	ICU	Aged vs Younger	-0.0064861	0.487727	0.999996
CCL22/MDC	cytokines	nonICU	Aged vs Younger	0.00761507	0.30606	0.999778
CCL22/MDC	cytokines	Aged	ICU vs nonICU	-0.0231728	0.127223	0.991457
CCL22/MDC	cytokines	Younger	ICU vs nonICU	-0.00907161	0.288833	0.997156
CCL27/CTACK	cytokines	ICU	Aged vs Younger	0.0274	0.239568	0.999978
CCL27/CTACK	cytokines	nonICU	Aged vs Younger	0.0487371	0.0181515	0.666828
CCL27/CTACK	cytokines	Aged	ICU vs nonICU	-0.0139828	0.271906	0.998766
CCL27/CTACK	cytokines	Younger	ICU vs nonICU	0.00735429	0.457386	0.997156
CCL3/MIP1a	cytokines	ICU	Aged vs Younger	-0.0085391	0.327699	0.999996
CCL3/MIP1a	cytokines	nonICU	Aged vs Younger	0.076655	0.168384	0.998973
CCL3/MIP1a	cytokines	Aged	ICU vs nonICU	0.0848208	0.0506895	0.922181
CCL3/MIP1a	cytokines	Younger	ICU vs nonICU	0.170015	0.18297	0.994107
CCL4/MIP1b	cytokines	ICU	Aged vs Younger	0.146147	0.00691713	0.3891
CCL4/MIP1b	cytokines	nonICU	Aged vs Younger	0.121361	0.0276404	0.791883
CCL4/MIP1b	cytokines	Aged	ICU vs nonICU	0.0791168	0.0125752	0.549438
CCL4/MIP1b	cytokines	Younger	ICU vs nonICU	0.0543305	0.438574	0.997156
CCL5/RANTES	cytokines	ICU	Aged vs Younger	-0.0496767	0.194957	0.999928
CCL5/RANTES	cytokines	nonICU	Aged vs Younger	-0.0628892	0.0112043	0.502713
CCL5/RANTES	cytokines	Aged	ICU vs nonICU	0.0160495	0.430227	0.998766
CCL5/RANTES	cytokines	Younger	ICU vs nonICU	0.00283702	0.465115	0.997156
CCL7/MCP3	cytokines	ICU	Aged vs Younger	-0.0921823	0.25909	0.999985
CCL7/MCP3	cytokines	nonICU	Aged vs Younger	0.102951	0.105754	0.99346
CCL7/MCP3	cytokines	Aged	ICU vs nonICU	0.162876	0.0573272	0.937068
CCL7/MCP3	cytokines	Younger	ICU vs nonICU	0.35801	0.00695729	0.341662
CCL8/MCP2	cytokines	ICU	Aged vs Younger	-0.103691	0.203052	0.999942
CCL8/MCP2	cytokines	nonICU	Aged vs Younger	-0.0552904	0.226548	0.999652
CCL8/MCP2	cytokines	Aged	ICU vs nonICU	0.0999051	0.0648309	0.943989
CCL8/MCP2	cytokines	Younger	ICU vs nonICU	0.148306	0.0672699	0.930165
CD38_HLA-DR_CD4	Tcell_subset	ICU	Aged vs Younger	0.724042	0.138544	0.966892
CD38_HLA-DR_CD4	Tcell_subset	nonICU	Aged vs Younger	0.295162	0.0899658	0.839384
CD38_HLA-DR_CD4	Tcell_subset	Aged	ICU vs nonICU	0.526183	0.0971259	0.894367
CD38_HLA-DR_CD4	Tcell_subset	Younger	ICU vs nonICU	0.0973022	0.356046	0.970431
CD38_HLA-DR_CD8	Tcell_subset	ICU	Aged vs Younger	-0.326133	0.222899	0.989319
CD38_HLA-DR_CD8	Tcell_subset	nonICU	Aged vs Younger	-0.104468	0.263132	0.944024
CD38_HLA-DR_CD8	Tcell_subset	Aged	ICU vs nonICU	-0.0561942	0.274204	0.98617
CD38_HLA-DR_CD8	Tcell_subset	Younger	ICU vs nonICU	0.165471	0.429137	0.970431
CD4 Naïve T cells	Tcell_subset	ICU	Aged vs Younger	-0.505024	0.178045	0.975895
CD4 Naïve T cells	Tcell_subset	nonICU	Aged vs Younger	-0.287068	0.250451	0.944024
CD4 Naïve T cells	Tcell_subset	Aged	ICU vs nonICU	0.141311	0.49818	0.98617
CD4 Naïve T cells	Tcell_subset	Younger	ICU vs nonICU	0.359267	0.245748	0.955055
CD4 Tcells	Tcell_subset	ICU	Aged vs Younger	0.228513	0.0839656	0.878134
CD4 Tcells	Tcell_subset	nonICU	Aged vs Younger	0.0194444	0.194528	0.927153
CD4 Tcells	Tcell_subset	Aged	ICU vs nonICU	0.0416607	0.33801	0.98617
CD4 Tcells	Tcell_subset	Younger	ICU vs nonICU	-0.167408	0.0652686	0.739709
CD4 Tcm	Tcell_subset	ICU	Aged vs Younger	0.0611217	0.400643	0.993227
CD4 Tcm	Tcell_subset	nonICU	Aged vs Younger	0.106672	0.144863	0.890883
CD4 Tcm	Tcell_subset	Aged	ICU vs nonICU	-0.252118	0.0779779	0.857508
CD4 Tcm	Tcell_subset	Younger	ICU vs nonICU	-0.206568	0.415807	0.970431
CD4 Tem	Tcell_subset	ICU	Aged vs Younger	-0.174056	0.374939	0.993227
CD4 Tem	Tcell_subset	nonICU	Aged vs Younger	-0.370721	0.0030085	0.0886301
CD4 Tem	Tcell_subset	Aged	ICU vs nonICU	-0.0340967	0.0779779	0.857508
CD4 Tem	Tcell_subset	Younger	ICU vs nonICU	-0.230761	0.132812	0.843155
CD4 TEMRA	Tcell_subset	ICU	Aged vs Younger	1.41252	0.0419738	0.711634
CD4 TEMRA	Tcell_subset	nonICU	Aged vs Younger	0.675675	0.182489	0.927153
CD4 TEMRA	Tcell_subset	Aged	ICU vs nonICU	-0.568879	0.447373	0.98617
CD4 TEMRA	Tcell_subset	Younger	ICU vs nonICU	-1.30573	0.358404	0.970431
CD4effTreg	Tcell_subset	ICU	Aged vs Younger	0.591714	0.0483456	0.750299
CD4effTreg	Tcell_subset	nonICU	Aged vs Younger	-0.367281	0.0873813	0.839384
CD4effTreg	Tcell_subset	Aged	ICU vs nonICU	0.545788	0.0291611	0.563363
CD4effTreg	Tcell_subset	Younger	ICU vs nonICU	-0.413207	0.0650832	0.739709
CD4nTreg	Tcell_subset	ICU	Aged vs Younger	0.439216	0.0268298	0.56962
CD4nTreg	Tcell_subset	nonICU	Aged vs Younger	0.0867459	0.283931	0.944024
CD4nTreg	Tcell_subset	Aged	ICU vs nonICU	0.107954	0.165593	0.961559
CD4nTreg	Tcell_subset	Younger	ICU vs nonICU	-0.244517	0.0825125	0.768686
CD4rnTreg	Tcell_subset	ICU	Aged vs Younger	-0.603904	0.0769044	0.875143
CD4rnTreg	Tcell_subset	nonICU	Aged vs Younger	-0.472038	0.00374573	0.103117
CD4rnTreg	Tcell_subset	Aged	ICU vs nonICU	-0.091367	0.465462	0.98617
CD4rnTreg	Tcell_subset	Younger	ICU vs nonICU	0.0404995	0.475067	0.970431
CD4Tfh	Tcell_subset	ICU	Aged vs Younger	0.535101	0.0385126	0.692172
CD4Tfh	Tcell_subset	nonICU	Aged vs Younger	0.0279537	0.325758	0.944024
CD4Tfh	Tcell_subset	Aged	ICU vs nonICU	-0.166537	0.34618	0.98617
CD4Tfh	Tcell_subset	Younger	ICU vs nonICU	-0.673685	0.0027702	0.0824017
CD8 Naïve T cells	Tcell_subset	ICU	Aged vs Younger	-1.66847	0.000474131	0.0155282
CD8 Naïve T cells	Tcell_subset	nonICU	Aged vs Younger	-1.66582	3.44e-11	1.2e-09
CD8 Naïve T cells	Tcell_subset	Aged	ICU vs nonICU	0.0156039	0.228554	0.984492
CD8 Naïve T cells	Tcell_subset	Younger	ICU vs nonICU	0.0182536	0.475067	0.970431
CD8 Tcells	Tcell_subset	ICU	Aged vs Younger	-0.139889	0.232696	0.989319
CD8 Tcells	Tcell_subset	nonICU	Aged vs Younger	-0.0705852	0.121109	0.888322
CD8 Tcells	Tcell_subset	Aged	ICU vs nonICU	-0.131607	0.122959	0.927489
CD8 Tcells	Tcell_subset	Younger	ICU vs nonICU	-0.0623023	0.267931	0.955055
CD8 Tcm	Tcell_subset	ICU	Aged vs Younger	0.32539	0.137718	0.966892
CD8 Tcm	Tcell_subset	nonICU	Aged vs Younger	-0.1046	0.259799	0.944024
CD8 Tcm	Tcell_subset	Aged	ICU vs nonICU	-0.911121	1.56e-05	0.000544308
CD8 Tcm	Tcell_subset	Younger	ICU vs nonICU	-1.34111	5.01e-05	0.00175327
CD8 Tem	Tcell_subset	ICU	Aged vs Younger	0.344887	0.14524	0.966892
CD8 Tem	Tcell_subset	nonICU	Aged vs Younger	-0.637356	0.000353076	0.0112368
CD8 Tem	Tcell_subset	Aged	ICU vs nonICU	-0.303707	0.0444102	0.693056
CD8 Tem	Tcell_subset	Younger	ICU vs nonICU	-1.28595	0.000150313	0.00509799
CD8 TEMRA	Tcell_subset	ICU	Aged vs Younger	0.683257	0.267359	0.989319
CD8 TEMRA	Tcell_subset	nonICU	Aged vs Younger	0.616133	0.0166538	0.331725
CD8 TEMRA	Tcell_subset	Aged	ICU vs nonICU	0.123248	0.342362	0.98617
CD8 TEMRA	Tcell_subset	Younger	ICU vs nonICU	0.056123	0.445284	0.970431
cMono	PBMC_cell	ICU	Aged vs Younger	0.105751	0.325263	0.874329
cMono	PBMC_cell	nonICU	Aged vs Younger	-0.275467	0.0325199	0.29613
cMono	PBMC_cell	Aged	ICU vs nonICU	0.178501	0.209383	0.75577
cMono	PBMC_cell	Younger	ICU vs nonICU	-0.202717	0.144681	0.464804
CXCL1/GROa	cytokines	ICU	Aged vs Younger	-0.119574	0.0839656	0.99434
CXCL1/GROa	cytokines	nonICU	Aged vs Younger	0.00753661	0.343077	0.999778
CXCL1/GROa	cytokines	Aged	ICU vs nonICU	0.0173478	0.404947	0.998766
CXCL1/GROa	cytokines	Younger	ICU vs nonICU	0.144458	0.0536682	0.91171
CXCL10/IP10	cytokines	ICU	Aged vs Younger	0.0454554	0.426765	0.999996
CXCL10/IP10	cytokines	nonICU	Aged vs Younger	-0.0117774	0.417232	0.999778
CXCL10/IP10	cytokines	Aged	ICU vs nonICU	0.190417	0.00807706	0.414477
CXCL10/IP10	cytokines	Younger	ICU vs nonICU	0.133184	0.0934287	0.970727
CXCL13/BCA1	cytokines	ICU	Aged vs Younger	-0.118535	0.121155	0.998788
CXCL13/BCA1	cytokines	nonICU	Aged vs Younger	0.0575309	0.333587	0.999778
CXCL13/BCA1	cytokines	Aged	ICU vs nonICU	0.0524776	0.0770961	0.962725
CXCL13/BCA1	cytokines	Younger	ICU vs nonICU	0.228543	0.0108153	0.461963
CXCL5/ENA78	cytokines	ICU	Aged vs Younger	0.0448297	0.355978	0.999996
CXCL5/ENA78	cytokines	nonICU	Aged vs Younger	-0.0402272	0.0956936	0.991999
CXCL5/ENA78	cytokines	Aged	ICU vs nonICU	0.0316622	0.187947	0.99706
CXCL5/ENA78	cytokines	Younger	ICU vs nonICU	-0.0533947	0.265527	0.997156
CXCL9/MIG	cytokines	ICU	Aged vs Younger	0.0161596	0.333318	0.999996
CXCL9/MIG	cytokines	nonICU	Aged vs Younger	0.107037	0.000371101	0.0256473
CXCL9/MIG	cytokines	Aged	ICU vs nonICU	0.07724	0.00849037	0.425486
CXCL9/MIG	cytokines	Younger	ICU vs nonICU	0.168117	6.46e-05	0.00457603
CXCR3_CD4	Tcell_subset	ICU	Aged vs Younger	-0.313042	0.222899	0.989319
CXCR3_CD4	Tcell_subset	nonICU	Aged vs Younger	-0.183169	0.120981	0.888322
CXCR3_CD4	Tcell_subset	Aged	ICU vs nonICU	-0.595685	0.00480886	0.142946
CXCR3_CD4	Tcell_subset	Younger	ICU vs nonICU	-0.465813	0.108954	0.819145
CXCR3_CD8	Tcell_subset	ICU	Aged vs Younger	-0.159845	0.342526	0.993227
CXCR3_CD8	Tcell_subset	nonICU	Aged vs Younger	0.211769	0.401205	0.944024
CXCR3_CD8	Tcell_subset	Aged	ICU vs nonICU	-0.87147	0.00128491	0.0426996
CXCR3_CD8	Tcell_subset	Younger	ICU vs nonICU	-0.499857	0.0606619	0.731304
DC1s	PBMC_cell	ICU	Aged vs Younger	0.441106	0.130406	0.67301
DC1s	PBMC_cell	nonICU	Aged vs Younger	-0.00208879	0.346363	0.860301
DC1s	PBMC_cell	Aged	ICU vs nonICU	-0.583954	0.0467023	0.284516
DC1s	PBMC_cell	Younger	ICU vs nonICU	-1.02715	0.00599248	0.0639773
DC2s	PBMC_cell	ICU	Aged vs Younger	-0.12568	0.413666	0.874329
DC2s	PBMC_cell	nonICU	Aged vs Younger	-0.409267	0.214716	0.815844
DC2s	PBMC_cell	Aged	ICU vs nonICU	-0.643071	0.00265753	0.0288475
DC2s	PBMC_cell	Younger	ICU vs nonICU	-0.926657	0.0380473	0.237788
EGF	cytokines	ICU	Aged vs Younger	-0.100915	0.166202	0.999887
EGF	cytokines	nonICU	Aged vs Younger	-0.192284	0.00119808	0.0760715
EGF	cytokines	Aged	ICU vs nonICU	-0.0219873	0.203808	0.997874
EGF	cytokines	Younger	ICU vs nonICU	-0.113357	0.0657778	0.930165
Eotaxin	cytokines	ICU	Aged vs Younger	0.0277447	0.487727	0.999996
Eotaxin	cytokines	nonICU	Aged vs Younger	0.0124342	0.451938	0.999778
Eotaxin	cytokines	Aged	ICU vs nonICU	-0.06041	0.154374	0.996185
Eotaxin	cytokines	Younger	ICU vs nonICU	-0.0757205	0.250538	0.996874
Eotaxin2	cytokines	ICU	Aged vs Younger	-0.0273386	0.379158	0.999996
Eotaxin2	cytokines	nonICU	Aged vs Younger	0.0403138	0.365419	0.999778
Eotaxin2	cytokines	Aged	ICU vs nonICU	0.145592	0.0189105	0.671216
Eotaxin2	cytokines	Younger	ICU vs nonICU	0.213244	0.0145971	0.547991
Eotaxin3	cytokines	ICU	Aged vs Younger	-0.137364	0.170081	0.999887
Eotaxin3	cytokines	nonICU	Aged vs Younger	0.0227732	0.336928	0.999778
Eotaxin3	cytokines	Aged	ICU vs nonICU	0.0699682	0.256971	0.998766
Eotaxin3	cytokines	Younger	ICU vs nonICU	0.230106	0.0430083	0.867525
FGF2	cytokines	ICU	Aged vs Younger	-0.103418	0.229822	0.999978
FGF2	cytokines	nonICU	Aged vs Younger	-0.0398332	0.148503	0.998725
FGF2	cytokines	Aged	ICU vs nonICU	0.205295	0.027679	0.780354
FGF2	cytokines	Younger	ICU vs nonICU	0.26888	0.0284383	0.783264
FLT3L	cytokines	ICU	Aged vs Younger	0.0851023	0.390914	0.999996
FLT3L	cytokines	nonICU	Aged vs Younger	-0.160306	0.0592204	0.952751
FLT3L	cytokines	Aged	ICU vs nonICU	0.267754	0.0186769	0.671216
FLT3L	cytokines	Younger	ICU vs nonICU	0.0223465	0.351771	0.997156
FollicullarCD8T	Tcell_subset	ICU	Aged vs Younger	0.379991	0.39136	0.993227
FollicullarCD8T	Tcell_subset	nonICU	Aged vs Younger	-0.40832	0.014843	0.311925
FollicullarCD8T	Tcell_subset	Aged	ICU vs nonICU	0.279736	0.339644	0.98617
FollicullarCD8T	Tcell_subset	Younger	ICU vs nonICU	-0.508575	0.101365	0.819145
Fractalkine	cytokines	ICU	Aged vs Younger	-0.216157	0.0075334	0.411003
Fractalkine	cytokines	nonICU	Aged vs Younger	0.105715	0.0203799	0.703242
Fractalkine	cytokines	Aged	ICU vs nonICU	-0.00234715	0.476338	0.998766
Fractalkine	cytokines	Younger	ICU vs nonICU	0.319525	0.000176337	0.0122688
GCSF	cytokines	ICU	Aged vs Younger	0.106521	0.469138	0.999996
GCSF	cytokines	nonICU	Aged vs Younger	0.101657	0.212409	0.999622
GCSF	cytokines	Aged	ICU vs nonICU	0.155936	0.220611	0.998467
GCSF	cytokines	Younger	ICU vs nonICU	0.151072	0.233013	0.996193
GMCSF	cytokines	ICU	Aged vs Younger	-0.521977	0.0096386	0.487415
GMCSF	cytokines	nonICU	Aged vs Younger	0.166546	0.146742	0.998725
GMCSF	cytokines	Aged	ICU vs nonICU	-0.0104442	0.416833	0.998766
GMCSF	cytokines	Younger	ICU vs nonICU	0.678078	0.00132735	0.0802733
GzB_CD8	Tcell_subset	ICU	Aged vs Younger	0.0766621	0.448368	0.993227
GzB_CD8	Tcell_subset	nonICU	Aged vs Younger	0.769406	0.0094576	0.218912
GzB_CD8	Tcell_subset	Aged	ICU vs nonICU	-0.154234	0.217359	0.984492
GzB_CD8	Tcell_subset	Younger	ICU vs nonICU	0.53851	0.138808	0.843155
IFNa2	cytokines	ICU	Aged vs Younger	-0.113097	0.414434	0.999996
IFNa2	cytokines	nonICU	Aged vs Younger	0.00119148	0.365068	0.999778
IFNa2	cytokines	Aged	ICU vs nonICU	0.150495	0.0960878	0.98055
IFNa2	cytokines	Younger	ICU vs nonICU	0.264784	0.0638496	0.930165
IFNg_CD4	Tcell_subset	ICU	Aged vs Younger	0.0568065	0.360541	0.993227
IFNg_CD4	Tcell_subset	nonICU	Aged vs Younger	-0.24092	0.102265	0.85656
IFNg_CD4	Tcell_subset	Aged	ICU vs nonICU	-0.483887	0.0193681	0.43288
IFNg_CD4	Tcell_subset	Younger	ICU vs nonICU	-0.781613	0.0112654	0.255143
IFNg_CD8	Tcell_subset	ICU	Aged vs Younger	0.439901	0.157248	0.967342
IFNg_CD8	Tcell_subset	nonICU	Aged vs Younger	0.0518341	0.466296	0.944024
IFNg_CD8	Tcell_subset	Aged	ICU vs nonICU	-0.178103	0.263712	0.98617
IFNg_CD8	Tcell_subset	Younger	ICU vs nonICU	-0.56617	0.0667494	0.739709
IFNL2/IL28A	cytokines	ICU	Aged vs Younger	-0.205091	0.351989	0.999996
IFNL2/IL28A	cytokines	nonICU	Aged vs Younger	0.307043	0.161607	0.998973
IFNL2/IL28A	cytokines	Aged	ICU vs nonICU	0.444572	0.0559903	0.937068
IFNL2/IL28A	cytokines	Younger	ICU vs nonICU	0.956707	0.0299459	0.794227
IFNy	cytokines	ICU	Aged vs Younger	-0.0701172	0.367501	0.999996
IFNy	cytokines	nonICU	Aged vs Younger	0.00374407	0.339582	0.999778
IFNy	cytokines	Aged	ICU vs nonICU	0.31483	0.023525	0.742556
IFNy	cytokines	Younger	ICU vs nonICU	0.388691	0.0409133	0.859615
IL10	cytokines	ICU	Aged vs Younger	0.00915833	0.451023	0.999996
IL10	cytokines	nonICU	Aged vs Younger	0.129825	0.349868	0.999778
IL10	cytokines	Aged	ICU vs nonICU	0.639334	0.00109497	0.0738232
IL10	cytokines	Younger	ICU vs nonICU	0.76	0.000352824	0.0233661
IL12p40	cytokines	ICU	Aged vs Younger	0.00113991	0.373292	0.999996
IL12p40	cytokines	nonICU	Aged vs Younger	0.0672682	0.203836	0.999569
IL12p40	cytokines	Aged	ICU vs nonICU	0.00473563	0.30539	0.998766
IL12p40	cytokines	Younger	ICU vs nonICU	0.0708639	0.334245	0.997156
IL12p70	cytokines	ICU	Aged vs Younger	-0.116693	0.408123	0.999996
IL12p70	cytokines	nonICU	Aged vs Younger	-0.0410872	0.130231	0.997843
IL12p70	cytokines	Aged	ICU vs nonICU	0.807795	0.03119	0.813514
IL12p70	cytokines	Younger	ICU vs nonICU	0.8834	0.111661	0.984142
IL13	cytokines	ICU	Aged vs Younger	-0.348138	0.0292043	0.858604
IL13	cytokines	nonICU	Aged vs Younger	0.144512	0.314489	0.999778
IL13	cytokines	Aged	ICU vs nonICU	-0.0237687	0.379849	0.998766
IL13	cytokines	Younger	ICU vs nonICU	0.468882	0.00694307	0.341662
IL15	cytokines	ICU	Aged vs Younger	0.0358108	0.444932	0.999996
IL15	cytokines	nonICU	Aged vs Younger	0.131334	0.170328	0.998973
IL15	cytokines	Aged	ICU vs nonICU	0.126776	0.0594708	0.937068
IL15	cytokines	Younger	ICU vs nonICU	0.2223	0.167772	0.992977
IL16	cytokines	ICU	Aged vs Younger	-0.105566	0.444532	0.999996
IL16	cytokines	nonICU	Aged vs Younger	0.185868	0.0961859	0.991999
IL16	cytokines	Aged	ICU vs nonICU	0.240985	0.416082	0.998766
IL16	cytokines	Younger	ICU vs nonICU	0.53242	0.45193	0.997156
IL17_CD4	Tcell_subset	ICU	Aged vs Younger	-0.0664154	0.493529	0.993227
IL17_CD4	Tcell_subset	nonICU	Aged vs Younger	0.736474	0.00298928	0.0886301
IL17_CD4	Tcell_subset	Aged	ICU vs nonICU	-0.11816	0.402936	0.98617
IL17_CD4	Tcell_subset	Younger	ICU vs nonICU	0.684729	0.0473382	0.655926
IL17A	cytokines	ICU	Aged vs Younger	-0.0596939	0.34453	0.999996
IL17A	cytokines	nonICU	Aged vs Younger	0.210075	0.279897	0.999778
IL17A	cytokines	Aged	ICU vs nonICU	0.597905	0.00226132	0.144618
IL17A	cytokines	Younger	ICU vs nonICU	0.867675	0.0331786	0.816537
IL17E/IL25	cytokines	ICU	Aged vs Younger	-0.118277	0.31005	0.999996
IL17E/IL25	cytokines	nonICU	Aged vs Younger	-0.032478	0.231612	0.999652
IL17E/IL25	cytokines	Aged	ICU vs nonICU	-0.0180228	0.429596	0.998766
IL17E/IL25	cytokines	Younger	ICU vs nonICU	0.0677766	0.462983	0.997156
IL17F	cytokines	ICU	Aged vs Younger	-0.301138	0.385013	0.999996
IL17F	cytokines	nonICU	Aged vs Younger	0.0702959	0.332208	0.999778
IL17F	cytokines	Aged	ICU vs nonICU	0.172749	0.151077	0.996185
IL17F	cytokines	Younger	ICU vs nonICU	0.544183	0.142883	0.9902
IL18	cytokines	ICU	Aged vs Younger	-0.216858	0.0302573	0.86427
IL18	cytokines	nonICU	Aged vs Younger	0.0636982	0.22656	0.999652
IL18	cytokines	Aged	ICU vs nonICU	0.101272	0.154373	0.996185
IL18	cytokines	Younger	ICU vs nonICU	0.381828	0.00038412	0.025038
IL1a	cytokines	ICU	Aged vs Younger	-0.161664	0.49386	0.999996
IL1a	cytokines	nonICU	Aged vs Younger	-0.0560303	0.301782	0.999778
IL1a	cytokines	Aged	ICU vs nonICU	0.324457	0.0253481	0.762549
IL1a	cytokines	Younger	ICU vs nonICU	0.43009	0.208207	0.994119
IL1b	cytokines	ICU	Aged vs Younger	0.123528	0.234731	0.999978
IL1b	cytokines	nonICU	Aged vs Younger	-0.0293497	0.352545	0.999778
IL1b	cytokines	Aged	ICU vs nonICU	0.504936	0.00416344	0.243863
IL1b	cytokines	Younger	ICU vs nonICU	0.352058	0.150845	0.991278
IL1RA	cytokines	ICU	Aged vs Younger	-0.10089	0.26915	0.999987
IL1RA	cytokines	nonICU	Aged vs Younger	0.444989	0.000498337	0.0328454
IL1RA	cytokines	Aged	ICU vs nonICU	0.159767	0.174715	0.996851
IL1RA	cytokines	Younger	ICU vs nonICU	0.705646	0.000294444	0.0201146
IL2	cytokines	ICU	Aged vs Younger	-0.122379	0.456832	0.999996
IL2	cytokines	nonICU	Aged vs Younger	0.670854	0.441652	0.999778
IL2	cytokines	Aged	ICU vs nonICU	1.17218	0.00966505	0.4629
IL2	cytokines	Younger	ICU vs nonICU	1.96541	0.0133686	0.522997
IL2_CD4	Tcell_subset	ICU	Aged vs Younger	0.350557	0.259286	0.989319
IL2_CD4	Tcell_subset	nonICU	Aged vs Younger	-0.14243	0.198365	0.927153
IL2_CD4	Tcell_subset	Aged	ICU vs nonICU	-0.204826	0.149968	0.954368
IL2_CD4	Tcell_subset	Younger	ICU vs nonICU	-0.697813	0.0169895	0.33718
IL2_CD8	Tcell_subset	ICU	Aged vs Younger	0.188108	0.0715673	0.865333
IL2_CD8	Tcell_subset	nonICU	Aged vs Younger	0.454705	0.382802	0.944024
IL2_CD8	Tcell_subset	Aged	ICU vs nonICU	-0.727792	0.0297932	0.563363
IL2_CD8	Tcell_subset	Younger	ICU vs nonICU	-0.461195	0.00230899	0.0713033
IL20	cytokines	ICU	Aged vs Younger	-0.225446	0.169339	0.999887
IL20	cytokines	nonICU	Aged vs Younger	-0.0830746	0.302097	0.999778
IL20	cytokines	Aged	ICU vs nonICU	0.199511	0.0928668	0.979731
IL20	cytokines	Younger	ICU vs nonICU	0.341882	0.0327031	0.816537
IL21	cytokines	ICU	Aged vs Younger	-0.842881	0.216561	0.999965
IL21	cytokines	nonICU	Aged vs Younger	0.0883761	0.347216	0.999778
IL21	cytokines	Aged	ICU vs nonICU	0.040728	0.251291	0.998766
IL21	cytokines	Younger	ICU vs nonICU	0.971985	0.323373	0.997156
IL22	cytokines	ICU	Aged vs Younger	-0.348358	0.0287001	0.857874
IL22	cytokines	nonICU	Aged vs Younger	0.195391	0.0992201	0.991999
IL22	cytokines	Aged	ICU vs nonICU	-0.124983	0.222416	0.998467
IL22	cytokines	Younger	ICU vs nonICU	0.418766	0.00847215	0.389501
IL23	cytokines	ICU	Aged vs Younger	-0.270798	0.235801	0.999978
IL23	cytokines	nonICU	Aged vs Younger	0.0313756	0.300601	0.999778
IL23	cytokines	Aged	ICU vs nonICU	0.163371	0.466163	0.998766
IL23	cytokines	Younger	ICU vs nonICU	0.465545	0.187356	0.994107
IL27	cytokines	ICU	Aged vs Younger	0.0468773	0.0928929	0.995745
IL27	cytokines	nonICU	Aged vs Younger	0.12432	0.00047549	0.0318236
IL27	cytokines	Aged	ICU vs nonICU	-0.00657668	0.429357	0.998766
IL27	cytokines	Younger	ICU vs nonICU	0.0708655	0.137769	0.9899
IL3	cytokines	ICU	Aged vs Younger	-1.03819	0.0694687	0.9867
IL3	cytokines	nonICU	Aged vs Younger	0.245434	0.328923	0.999778
IL3	cytokines	Aged	ICU vs nonICU	-0.181297	0.390525	0.998766
IL3	cytokines	Younger	ICU vs nonICU	1.10233	0.039026	0.852035
IL33	cytokines	ICU	Aged vs Younger	-0.781473	0.176204	0.999889
IL33	cytokines	nonICU	Aged vs Younger	-0.127124	0.158039	0.998973
IL33	cytokines	Aged	ICU vs nonICU	0.490467	0.0569584	0.937068
IL33	cytokines	Younger	ICU vs nonICU	1.14482	0.0777512	0.949953
IL4	cytokines	ICU	Aged vs Younger	-1.28529	0.0852299	0.99434
IL4	cytokines	nonICU	Aged vs Younger	0.993068	0.0935049	0.991855
IL4	cytokines	Aged	ICU vs nonICU	-0.303068	0.243498	0.998766
IL4	cytokines	Younger	ICU vs nonICU	1.97529	0.054891	0.911749
IL4_CD4	Tcell_subset	ICU	Aged vs Younger	0.342653	0.0790742	0.875143
IL4_CD4	Tcell_subset	nonICU	Aged vs Younger	-0.252491	0.0246154	0.436303
IL4_CD4	Tcell_subset	Aged	ICU vs nonICU	0.0624115	0.300751	0.98617
IL4_CD4	Tcell_subset	Younger	ICU vs nonICU	-0.532733	0.0196234	0.366076
IL5	cytokines	ICU	Aged vs Younger	0.107216	0.27418	0.999987
IL5	cytokines	nonICU	Aged vs Younger	0.0179173	0.30446	0.999778
IL5	cytokines	Aged	ICU vs nonICU	0.254849	0.0345183	0.833296
IL5	cytokines	Younger	ICU vs nonICU	0.16555	0.456287	0.997156
IL6	cytokines	ICU	Aged vs Younger	0.0734916	0.344578	0.999996
IL6	cytokines	nonICU	Aged vs Younger	0.344131	0.0249347	0.762906
IL6	cytokines	Aged	ICU vs nonICU	0.57459	2.64e-05	0.00186921
IL6	cytokines	Younger	ICU vs nonICU	0.84523	0.000297821	0.0201146
IL6_CD4	Tcell_subset	ICU	Aged vs Younger	-0.278183	0.465689	0.993227
IL6_CD4	Tcell_subset	nonICU	Aged vs Younger	-0.343475	0.0669272	0.775484
IL6_CD4	Tcell_subset	Aged	ICU vs nonICU	-0.116891	0.248281	0.98617
IL6_CD4	Tcell_subset	Younger	ICU vs nonICU	-0.182183	0.247747	0.955055
IL6_CD8	Tcell_subset	ICU	Aged vs Younger	0.43382	0.331372	0.993227
IL6_CD8	Tcell_subset	nonICU	Aged vs Younger	-0.403506	0.00896591	0.215863
IL6_CD8	Tcell_subset	Aged	ICU vs nonICU	0.159206	0.249337	0.98617
IL6_CD8	Tcell_subset	Younger	ICU vs nonICU	-0.67812	0.00453733	0.123556
IL7	cytokines	ICU	Aged vs Younger	-0.216342	0.0619473	0.981029
IL7	cytokines	nonICU	Aged vs Younger	-0.17967	0.05367	0.939997
IL7	cytokines	Aged	ICU vs nonICU	0.154385	0.243905	0.998766
IL7	cytokines	Younger	ICU vs nonICU	0.191058	0.0586648	0.921067
IL8/CXCL8	cytokines	ICU	Aged vs Younger	0.244213	0.0582871	0.977256
IL8/CXCL8	cytokines	nonICU	Aged vs Younger	0.340625	0.0004362	0.0296557
IL8/CXCL8	cytokines	Aged	ICU vs nonICU	-0.00385621	0.465446	0.998766
IL8/CXCL8	cytokines	Younger	ICU vs nonICU	0.0925556	0.199249	0.994107
IL9	cytokines	ICU	Aged vs Younger	0.0539559	0.310427	0.999996
IL9	cytokines	nonICU	Aged vs Younger	0.107668	0.0486176	0.928744
IL9	cytokines	Aged	ICU vs nonICU	0.0333799	0.272079	0.998766
IL9	cytokines	Younger	ICU vs nonICU	0.0870915	0.324927	0.997156
intMono	PBMC_cell	ICU	Aged vs Younger	0.218981	0.0554685	0.466197
intMono	PBMC_cell	nonICU	Aged vs Younger	-0.0896057	0.392682	0.860301
intMono	PBMC_cell	Aged	ICU vs nonICU	-0.202775	0.292047	0.783199
intMono	PBMC_cell	Younger	ICU vs nonICU	-0.511361	0.0165465	0.153673
LIF	cytokines	ICU	Aged vs Younger	-1.04609	0.37725	0.999996
LIF	cytokines	nonICU	Aged vs Younger	-0.429808	0.00349465	0.197921
LIF	cytokines	Aged	ICU vs nonICU	0.263664	0.107346	0.983228
LIF	cytokines	Younger	ICU vs nonICU	0.879944	0.403309	0.997156
Macrophages	PBMC_cell	ICU	Aged vs Younger	0.691296	0.267359	0.874329
Macrophages	PBMC_cell	nonICU	Aged vs Younger	0.153723	0.246169	0.816497
Macrophages	PBMC_cell	Aged	ICU vs nonICU	0.163313	0.442102	0.783199
Macrophages	PBMC_cell	Younger	ICU vs nonICU	-0.37426	0.356046	0.585323
MCSF	cytokines	ICU	Aged vs Younger	0.0146151	0.36172	0.999996
MCSF	cytokines	nonICU	Aged vs Younger	0.0480996	0.220294	0.999652
MCSF	cytokines	Aged	ICU vs nonICU	0.153187	0.0991808	0.98111
MCSF	cytokines	Younger	ICU vs nonICU	0.186672	0.12066	0.987372
ncMono	PBMC_cell	ICU	Aged vs Younger	-0.236935	0.325263	0.874329
ncMono	PBMC_cell	nonICU	Aged vs Younger	1.09048	0.0314196	0.29613
ncMono	PBMC_cell	Aged	ICU vs nonICU	0.995817	0.0011892	0.0141774
ncMono	PBMC_cell	Younger	ICU vs nonICU	2.32323	0.000203337	0.00264016
NKcells	PBMC_cell	ICU	Aged vs Younger	0.608842	0.0633954	0.480527
NKcells	PBMC_cell	nonICU	Aged vs Younger	0.413405	0.0325199	0.29613
NKcells	PBMC_cell	Aged	ICU vs nonICU	-0.108106	0.430235	0.783199
NKcells	PBMC_cell	Younger	ICU vs nonICU	-0.303543	0.161553	0.464804
NKTcells	PBMC_cell	ICU	Aged vs Younger	0.248479	0.256434	0.874329
NKTcells	PBMC_cell	nonICU	Aged vs Younger	-0.017178	0.332349	0.860301
NKTcells	PBMC_cell	Aged	ICU vs nonICU	-0.898824	0.00560339	0.0493149
NKTcells	PBMC_cell	Younger	ICU vs nonICU	-1.16448	0.019722	0.164122
PD1_TIM3_CD4	Tcell_subset	ICU	Aged vs Younger	-0.174291	0.31902	0.993227
PD1_TIM3_CD4	Tcell_subset	nonICU	Aged vs Younger	0.305248	0.279373	0.944024
PD1_TIM3_CD4	Tcell_subset	Aged	ICU vs nonICU	0.623908	0.0468714	0.698847
PD1_TIM3_CD4	Tcell_subset	Younger	ICU vs nonICU	1.10345	0.00369685	0.105161
PD1_TIM3_CD8	Tcell_subset	ICU	Aged vs Younger	-0.914167	0.00854757	0.240199
PD1_TIM3_CD8	Tcell_subset	nonICU	Aged vs Younger	-0.0190341	0.0656464	0.775484
PD1_TIM3_CD8	Tcell_subset	Aged	ICU vs nonICU	0.123461	0.39655	0.98617
PD1_TIM3_CD8	Tcell_subset	Younger	ICU vs nonICU	1.01859	0.00489254	0.128315
pDCs	PBMC_cell	ICU	Aged vs Younger	0.37593	0.101105	0.616841
pDCs	PBMC_cell	nonICU	Aged vs Younger	-0.186671	0.325412	0.860301
pDCs	PBMC_cell	Aged	ICU vs nonICU	-1.28856	0.000285308	0.00370266
pDCs	PBMC_cell	Younger	ICU vs nonICU	-1.85116	0.000770757	0.00920998
PDGFAA	cytokines	ICU	Aged vs Younger	0.0360552	0.109205	0.998059
PDGFAA	cytokines	nonICU	Aged vs Younger	-0.0721919	0.0023099	0.137573
PDGFAA	cytokines	Aged	ICU vs nonICU	0.0126195	0.369492	0.998766
PDGFAA	cytokines	Younger	ICU vs nonICU	-0.0956276	0.00400371	0.217073
PDGFAB/PDGFBB	cytokines	ICU	Aged vs Younger	0.0130049	0.367508	0.999996
PDGFAB/PDGFBB	cytokines	nonICU	Aged vs Younger	-0.0443219	2.14e-05	0.00152053
PDGFAB/PDGFBB	cytokines	Aged	ICU vs nonICU	0.0154209	0.342288	0.998766
PDGFAB/PDGFBB	cytokines	Younger	ICU vs nonICU	-0.0419059	0.0114952	0.476626
sCD40L	cytokines	ICU	Aged vs Younger	-0.0536711	0.0981253	0.996588
sCD40L	cytokines	nonICU	Aged vs Younger	-0.031981	0.0212898	0.712962
sCD40L	cytokines	Aged	ICU vs nonICU	-0.0459848	0.154395	0.996185
sCD40L	cytokines	Younger	ICU vs nonICU	-0.0242947	0.132726	0.989505
SCF	cytokines	ICU	Aged vs Younger	-0.104923	0.310878	0.999996
SCF	cytokines	nonICU	Aged vs Younger	0.607708	0.0300747	0.813531
SCF	cytokines	Aged	ICU vs nonICU	0.148218	0.46745	0.998766
SCF	cytokines	Younger	ICU vs nonICU	0.860849	0.484301	0.997156
SDF1a/SDF1B	cytokines	ICU	Aged vs Younger	0.0145676	0.305825	0.999996
SDF1a/SDF1B	cytokines	nonICU	Aged vs Younger	0.0218197	0.36096	0.999778
SDF1a/SDF1B	cytokines	Aged	ICU vs nonICU	0.0253578	0.0497854	0.922181
SDF1a/SDF1B	cytokines	Younger	ICU vs nonICU	0.0326099	0.5	0.997156
Tcells	PBMC_cell	ICU	Aged vs Younger	0.0664301	0.439984	0.874329
Tcells	PBMC_cell	nonICU	Aged vs Younger	-0.186303	0.0148204	0.17643
Tcells	PBMC_cell	Aged	ICU vs nonICU	-0.600759	0.000223649	0.00312654
Tcells	PBMC_cell	Younger	ICU vs nonICU	-0.853492	9.72e-05	0.00135991
TGFa	cytokines	ICU	Aged vs Younger	-0.3327	0.140731	0.999563
TGFa	cytokines	nonICU	Aged vs Younger	0.0948507	0.163846	0.998973
TGFa	cytokines	Aged	ICU vs nonICU	0.285536	0.0257217	0.762549
TGFa	cytokines	Younger	ICU vs nonICU	0.713087	0.000557516	0.0355995
TNFa	cytokines	ICU	Aged vs Younger	-0.0998046	0.109205	0.998059
TNFa	cytokines	nonICU	Aged vs Younger	0.0860272	0.0423652	0.90344
TNFa	cytokines	Aged	ICU vs nonICU	0.0465884	0.181839	0.997033
TNFa	cytokines	Younger	ICU vs nonICU	0.23242	0.00114025	0.0704155
TNFa_CD4	Tcell_subset	ICU	Aged vs Younger	0.12065	0.454795	0.993227
TNFa_CD4	Tcell_subset	nonICU	Aged vs Younger	-0.106815	0.276898	0.944024
TNFa_CD4	Tcell_subset	Aged	ICU vs nonICU	-0.398413	0.0142673	0.359478
TNFa_CD4	Tcell_subset	Younger	ICU vs nonICU	-0.625877	0.0154181	0.321897
TNFa_CD8	Tcell_subset	ICU	Aged vs Younger	0.152304	0.416487	0.993227
TNFa_CD8	Tcell_subset	nonICU	Aged vs Younger	0.225911	0.137301	0.890883
TNFa_CD8	Tcell_subset	Aged	ICU vs nonICU	-0.559432	0.016471	0.392404
TNFa_CD8	Tcell_subset	Younger	ICU vs nonICU	-0.485825	0.104473	0.819145
TNFb	cytokines	ICU	Aged vs Younger	-0.513389	0.0323983	0.878498
TNFb	cytokines	nonICU	Aged vs Younger	0.197917	0.279002	0.999778
TNFb	cytokines	Aged	ICU vs nonICU	0.146115	0.0712312	0.955113
TNFb	cytokines	Younger	ICU vs nonICU	0.857421	0.00223946	0.129774
TotalMono	PBMC_cell	ICU	Aged vs Younger	-0.0569086	0.46657	0.874329
TotalMono	PBMC_cell	nonICU	Aged vs Younger	0.110181	0.43148	0.860301
TotalMono	PBMC_cell	Aged	ICU vs nonICU	0.448101	0.00499232	0.0488164
TotalMono	PBMC_cell	Younger	ICU vs nonICU	0.615191	0.0715579	0.352719
TPO	cytokines	ICU	Aged vs Younger	-0.210414	0.361713	0.999996
TPO	cytokines	nonICU	Aged vs Younger	-0.0543707	0.194878	0.999493
TPO	cytokines	Aged	ICU vs nonICU	0.0796034	0.304585	0.998766
TPO	cytokines	Younger	ICU vs nonICU	0.235647	0.449227	0.997156
TRAIL	cytokines	ICU	Aged vs Younger	-0.169075	0.367508	0.999996
TRAIL	cytokines	nonICU	Aged vs Younger	-0.0314604	0.244569	0.999652
TRAIL	cytokines	Aged	ICU vs nonICU	-0.143021	0.100615	0.98111
TRAIL	cytokines	Younger	ICU vs nonICU	-0.00540659	0.123025	0.987372
TSLP	cytokines	ICU	Aged vs Younger	-1.36742	0.179981	0.999891
TSLP	cytokines	nonICU	Aged vs Younger	-0.152222	0.4	0.999778
TSLP	cytokines	Aged	ICU vs nonICU	0.737947	0.373321	0.998766
TSLP	cytokines	Younger	ICU vs nonICU	1.95315	0.179189	0.994107
VEGFA	cytokines	ICU	Aged vs Younger	0.381313	0.0657744	0.98424
VEGFA	cytokines	nonICU	Aged vs Younger	-0.11145	0.134635	0.998007
VEGFA	cytokines	Aged	ICU vs nonICU	0.245082	0.0172488	0.654015
VEGFA	cytokines	Younger	ICU vs nonICU	-0.24768	0.150877	0.991278

## Sheet: Table S6
Supplementary Table 6. SARS-CoV-2 entry gene expression in 15 cell types of nasal tissue.
Genes	Severity	Celltype	logFC (aged vs. young)	q
ACE2	critical	B cell	NA	NA
ACE2	critical	Basal	NA	NA
ACE2	critical	Ciliated	-0.0301134	1.12e-05
ACE2	critical	Ciliated-diff	NA	NA
ACE2	critical	CD8 T cell	NA	NA
ACE2	critical	moDC	NA	NA
ACE2	critical	Neu	NA	NA
ACE2	critical	NKT	NA	NA
ACE2	critical	NKT-p	0.00935906	1
ACE2	critical	nrMa	NA	NA
ACE2	critical	rMa	0.0241201	1
ACE2	critical	Secretory	-0.0253775	0.494731
ACE2	critical	Secretory-diff	-0.0609597	1
ACE2	critical	Squamous	-0.0175632	1
ACE2	critical	Treg	NA	NA
BSG	critical	B cell	0.0603024	1
BSG	critical	Basal	0.202952	1
BSG	critical	Ciliated	-0.217491	6.12e-37
BSG	critical	Ciliated-diff	-0.0482645	1.68e-06
BSG	critical	CD8 T cell	0.0448622	5.69e-11
BSG	critical	moDC	0.0954122	1
BSG	critical	Neu	-0.00780415	1
BSG	critical	NKT	0.418555	1
BSG	critical	NKT-p	0.234832	1
BSG	critical	nrMa	0.045557	2.45e-126
BSG	critical	rMa	0.671755	7.65e-07
BSG	critical	Secretory	0.105142	0.000949976
BSG	critical	Secretory-diff	-0.225284	1.12e-10
BSG	critical	Squamous	0.0981281	1
BSG	critical	Treg	0.183425	3.76e-19
CTSB	critical	B cell	0.292149	1
CTSB	critical	Basal	0.68195	1
CTSB	critical	Ciliated	-0.201924	2.36e-11
CTSB	critical	Ciliated-diff	-0.183807	1
CTSB	critical	CD8 T cell	0.32255	6.29e-25
CTSB	critical	moDC	1.08044	4.43e-21
CTSB	critical	Neu	1.17821	0
CTSB	critical	NKT	0.54094	1
CTSB	critical	NKT-p	0.616236	0.00157093
CTSB	critical	nrMa	0.551817	1.17e-42
CTSB	critical	rMa	1.74423	1.51e-13
CTSB	critical	Secretory	-0.00781115	1
CTSB	critical	Secretory-diff	0.0893142	0.0350061
CTSB	critical	Squamous	0.2403	1.29e-07
CTSB	critical	Treg	0.580284	4.39e-25
CTSL	critical	B cell	-0.079938	1
CTSL	critical	Basal	0.0229224	1
CTSL	critical	Ciliated	-0.0581672	7.25e-13
CTSL	critical	Ciliated-diff	-0.0790117	1
CTSL	critical	CD8 T cell	0.232517	8.82e-27
CTSL	critical	moDC	1.31532	3.69e-20
CTSL	critical	Neu	-0.252357	8.91e-142
CTSL	critical	NKT	-0.00997708	1
CTSL	critical	NKT-p	0.236271	1
CTSL	critical	nrMa	0.482232	6.25e-23
CTSL	critical	rMa	0.722282	0.00284709
CTSL	critical	Secretory	0.0647155	0.291062
CTSL	critical	Secretory-diff	-0.111257	1
CTSL	critical	Squamous	0.29857	0.000588964
CTSL	critical	Treg	0.637115	3.73e-23
FURIN	critical	B cell	0.100353	1
FURIN	critical	Basal	0.272396	1
FURIN	critical	Ciliated	-0.00162602	5.62e-09
FURIN	critical	Ciliated-diff	NA	NA
FURIN	critical	CD8 T cell	0.406235	1.4e-32
FURIN	critical	moDC	0.0676087	1
FURIN	critical	Neu	-0.13898	1
FURIN	critical	NKT	-0.145096	1
FURIN	critical	NKT-p	-0.00629098	1
FURIN	critical	nrMa	-0.000386609	1.83e-117
FURIN	critical	rMa	0.313581	0.0120778
FURIN	critical	Secretory	-0.0718764	0.051321
FURIN	critical	Secretory-diff	-0.164668	1
FURIN	critical	Squamous	0.264514	1
FURIN	critical	Treg	0.499735	1.68e-39
IFIT1	critical	B cell	-0.0903641	1
IFIT1	critical	Basal	0.0090145	1
IFIT1	critical	Ciliated	-0.212088	3.49e-58
IFIT1	critical	Ciliated-diff	0.170098	1
IFIT1	critical	CD8 T cell	-0.0447478	1
IFIT1	critical	moDC	0.282291	1
IFIT1	critical	Neu	-0.0883707	1.75e-05
IFIT1	critical	NKT	-0.32102	1
IFIT1	critical	NKT-p	-0.262547	1
IFIT1	critical	nrMa	-0.0322173	4.69e-62
IFIT1	critical	rMa	0.0475181	1
IFIT1	critical	Secretory	-0.255901	3.18e-32
IFIT1	critical	Secretory-diff	-0.0439958	1
IFIT1	critical	Squamous	-0.168601	1
IFIT1	critical	Treg	-0.0334486	1
IFNAR1	critical	B cell	0.100216	1
IFNAR1	critical	Basal	-0.11081	1
IFNAR1	critical	Ciliated	0.0469054	9.01e-38
IFNAR1	critical	Ciliated-diff	-0.100434	1
IFNAR1	critical	CD8 T cell	0.204275	1.76e-14
IFNAR1	critical	moDC	0.15924	1
IFNAR1	critical	Neu	0.0066392	2.23e-39
IFNAR1	critical	NKT	-0.381642	1
IFNAR1	critical	NKT-p	0.179376	1
IFNAR1	critical	nrMa	0.0328228	3.6e-119
IFNAR1	critical	rMa	0.101005	2.17e-06
IFNAR1	critical	Secretory	-0.043801	0.000983454
IFNAR1	critical	Secretory-diff	-0.275119	1
IFNAR1	critical	Squamous	-0.0054846	1
IFNAR1	critical	Treg	0.362659	1.31e-21
LY6E	critical	B cell	-0.309112	1
LY6E	critical	Basal	0.107823	1
LY6E	critical	Ciliated	-0.233333	2.24e-10
LY6E	critical	Ciliated-diff	-0.180339	1.93e-06
LY6E	critical	CD8 T cell	0.251248	0.00737102
LY6E	critical	moDC	0.12917	1
LY6E	critical	Neu	0.200267	5.34e-204
LY6E	critical	NKT	0.841333	1
LY6E	critical	NKT-p	0.158509	0.0484161
LY6E	critical	nrMa	0.160899	1.04e-110
LY6E	critical	rMa	0.259218	1
LY6E	critical	Secretory	-0.529435	3.69e-36
LY6E	critical	Secretory-diff	0.0328762	0.00351972
LY6E	critical	Squamous	0.288191	0.000209812
LY6E	critical	Treg	0.590476	2.74e-21
NRP1	critical	B cell	NA	NA
NRP1	critical	Basal	0.219882	1
NRP1	critical	Ciliated	0.00348483	1
NRP1	critical	Ciliated-diff	NA	NA
NRP1	critical	CD8 T cell	NA	NA
NRP1	critical	moDC	0.17154	1
NRP1	critical	Neu	NA	NA
NRP1	critical	NKT	NA	NA
NRP1	critical	NKT-p	0.0179657	1
NRP1	critical	nrMa	-0.0397805	2.53e-73
NRP1	critical	rMa	-0.0389996	1
NRP1	critical	Secretory	0.0218124	1
NRP1	critical	Secretory-diff	NA	NA
NRP1	critical	Squamous	-0.0113696	1
NRP1	critical	Treg	NA	NA
OAS1	critical	B cell	0.140195	1
OAS1	critical	Basal	-0.485109	1
OAS1	critical	Ciliated	-0.134427	2.56e-29
OAS1	critical	Ciliated-diff	0.115801	1
OAS1	critical	CD8 T cell	0.176949	1.8e-09
OAS1	critical	moDC	0.00089554	1
OAS1	critical	Neu	0.398796	2.09e-58
OAS1	critical	NKT	-0.0415625	1
OAS1	critical	NKT-p	0.191991	1
OAS1	critical	nrMa	0.0868128	2.7e-117
OAS1	critical	rMa	-0.241294	1
OAS1	critical	Secretory	-0.18547	4.17e-05
OAS1	critical	Secretory-diff	0.0706139	1
OAS1	critical	Squamous	0.00181209	1
OAS1	critical	Treg	0.359642	8.11e-26
TMPRSS2	critical	B cell	0.00844859	1
TMPRSS2	critical	Basal	-0.160732	1
TMPRSS2	critical	Ciliated	0.048159	1.48e-09
TMPRSS2	critical	Ciliated-diff	-0.21485	1
TMPRSS2	critical	CD8 T cell	NA	NA
TMPRSS2	critical	moDC	NA	NA
TMPRSS2	critical	Neu	NA	NA
TMPRSS2	critical	NKT	NA	NA
TMPRSS2	critical	NKT-p	0.78365	1.1e-17
TMPRSS2	critical	nrMa	NA	NA
TMPRSS2	critical	rMa	0.00701638	1
TMPRSS2	critical	Secretory	0.092699	8.17e-08
TMPRSS2	critical	Secretory-diff	-0.2427	0.000167439
TMPRSS2	critical	Squamous	-0.142615	1
TMPRSS2	critical	Treg	NA	NA
ACE2	moderate	B cell	NA	NA
ACE2	moderate	Basal	NA	NA
ACE2	moderate	Ciliated	-0.00240665	1
ACE2	moderate	Ciliated-diff	NA	NA
ACE2	moderate	CD8 T cell	NA	NA
ACE2	moderate	moDC	NA	NA
ACE2	moderate	Neu	NA	NA
ACE2	moderate	NKT	NA	NA
ACE2	moderate	NKT-p	NA	NA
ACE2	moderate	nrMa	NA	NA
ACE2	moderate	rMa	NA	NA
ACE2	moderate	Secretory	-0.0175527	1
ACE2	moderate	Secretory-diff	NA	NA
ACE2	moderate	Squamous	0.00569448	1.08e-06
ACE2	moderate	Treg	NA	NA
BSG	moderate	B cell	0.517794	0.122428
BSG	moderate	Basal	-0.040834	1
BSG	moderate	Ciliated	-0.138568	0.000184877
BSG	moderate	Ciliated-diff	-0.0380338	0.00179262
BSG	moderate	CD8 T cell	-0.0150704	1
BSG	moderate	moDC	0.0234167	0.30318
BSG	moderate	Neu	-0.0664453	2.94e-12
BSG	moderate	NKT	-0.0568216	1
BSG	moderate	NKT-p	0.188181	1
BSG	moderate	nrMa	-0.0760228	9.06e-21
BSG	moderate	rMa	0.0654318	1
BSG	moderate	Secretory	-0.0699671	0.00560154
BSG	moderate	Secretory-diff	0.0286523	1
BSG	moderate	Squamous	0.0183809	4.29e-111
BSG	moderate	Treg	0.0523308	1
CTSB	moderate	B cell	0.175592	1
CTSB	moderate	Basal	0.102791	1
CTSB	moderate	Ciliated	-0.0916133	1
CTSB	moderate	Ciliated-diff	-0.104672	3.22e-07
CTSB	moderate	CD8 T cell	-0.0139758	1
CTSB	moderate	moDC	0.0123455	0.000318863
CTSB	moderate	Neu	0.0391973	0.0261119
CTSB	moderate	NKT	-0.08416	1
CTSB	moderate	NKT-p	0.222677	1
CTSB	moderate	nrMa	-0.234957	2.73e-11
CTSB	moderate	rMa	0.169175	1
CTSB	moderate	Secretory	0.0888047	4.25e-06
CTSB	moderate	Secretory-diff	-0.111028	0.000560002
CTSB	moderate	Squamous	0.169234	5.31e-98
CTSB	moderate	Treg	-0.0549817	1
CTSL	moderate	B cell	-0.0446307	1
CTSL	moderate	Basal	-0.114529	1
CTSL	moderate	Ciliated	-0.158057	5.68e-11
CTSL	moderate	Ciliated-diff	-0.181942	0.000722943
CTSL	moderate	CD8 T cell	NA	NA
CTSL	moderate	moDC	-0.0393444	1
CTSL	moderate	Neu	0.144558	5.6e-06
CTSL	moderate	NKT	0.0972423	1
CTSL	moderate	NKT-p	0.316425	1
CTSL	moderate	nrMa	-0.256484	9.87e-05
CTSL	moderate	rMa	-0.101284	1
CTSL	moderate	Secretory	0.0814191	1.51e-08
CTSL	moderate	Secretory-diff	-0.0750954	1
CTSL	moderate	Squamous	0.0197896	5.62e-72
CTSL	moderate	Treg	-0.0345439	1
FURIN	moderate	B cell	0.011658	1
FURIN	moderate	Basal	-0.0259719	1
FURIN	moderate	Ciliated	0.00976906	1
FURIN	moderate	Ciliated-diff	-0.0287006	1
FURIN	moderate	CD8 T cell	0.244201	1
FURIN	moderate	moDC	-0.00103544	1
FURIN	moderate	Neu	-0.125592	1.93e-10
FURIN	moderate	NKT	NA	NA
FURIN	moderate	NKT-p	0.152125	1
FURIN	moderate	nrMa	-0.18007	1.07e-07
FURIN	moderate	rMa	0.024406	1
FURIN	moderate	Secretory	0.0331291	1
FURIN	moderate	Secretory-diff	-0.0789369	1
FURIN	moderate	Squamous	0.149658	7.49e-122
FURIN	moderate	Treg	-0.0104249	1
IFIT1	moderate	B cell	-0.201522	1
IFIT1	moderate	Basal	0.551469	8.34e-09
IFIT1	moderate	Ciliated	-0.0946283	1
IFIT1	moderate	Ciliated-diff	0.0675722	0.830644
IFIT1	moderate	CD8 T cell	0.627312	4.34e-13
IFIT1	moderate	moDC	0.384646	3.32e-15
IFIT1	moderate	Neu	1.1195	1.06e-162
IFIT1	moderate	NKT	0.2187	1
IFIT1	moderate	NKT-p	0.286478	1
IFIT1	moderate	nrMa	-0.0182346	1
IFIT1	moderate	rMa	0.0660281	1
IFIT1	moderate	Secretory	0.056191	0.128043
IFIT1	moderate	Secretory-diff	-0.163634	0.792992
IFIT1	moderate	Squamous	0.0744629	5.48e-14
IFIT1	moderate	Treg	0.0840187	1
IFNAR1	moderate	B cell	-0.209867	1
IFNAR1	moderate	Basal	-0.18078	1
IFNAR1	moderate	Ciliated	-0.0191564	1
IFNAR1	moderate	Ciliated-diff	-0.0246604	0.00190102
IFNAR1	moderate	CD8 T cell	-0.0650627	1
IFNAR1	moderate	moDC	-0.0169666	1
IFNAR1	moderate	Neu	-0.273022	1.75e-33
IFNAR1	moderate	NKT	-0.206168	1
IFNAR1	moderate	NKT-p	0.292861	1
IFNAR1	moderate	nrMa	-0.114582	1.01e-14
IFNAR1	moderate	rMa	-0.127589	1
IFNAR1	moderate	Secretory	-0.161314	7.2e-33
IFNAR1	moderate	Secretory-diff	-0.0389563	1
IFNAR1	moderate	Squamous	0.0560095	3.33e-110
IFNAR1	moderate	Treg	-0.0578231	1
LY6E	moderate	B cell	0.327328	1
LY6E	moderate	Basal	0.234447	1
LY6E	moderate	Ciliated	-0.0236327	5.08e-21
LY6E	moderate	Ciliated-diff	0.101595	0.241886
LY6E	moderate	CD8 T cell	0.940499	1.42e-71
LY6E	moderate	moDC	0.506439	1.37e-50
LY6E	moderate	Neu	1.3787	0
LY6E	moderate	NKT	0.251008	0.0291905
LY6E	moderate	NKT-p	0.305447	1
LY6E	moderate	nrMa	-0.12576	1
LY6E	moderate	rMa	0.465418	5.06e-11
LY6E	moderate	Secretory	-0.043847	1
LY6E	moderate	Secretory-diff	-0.00390906	1
LY6E	moderate	Squamous	-0.0181184	8.79e-38
LY6E	moderate	Treg	0.345639	1
NRP1	moderate	B cell	NA	NA
NRP1	moderate	Basal	NA	NA
NRP1	moderate	Ciliated	0.00129116	1
NRP1	moderate	Ciliated-diff	NA	NA
NRP1	moderate	CD8 T cell	NA	NA
NRP1	moderate	moDC	0.0116797	1
NRP1	moderate	Neu	NA	NA
NRP1	moderate	NKT	NA	NA
NRP1	moderate	NKT-p	0.093292	1
NRP1	moderate	nrMa	0.0314794	0.0173645
NRP1	moderate	rMa	NA	NA
NRP1	moderate	Secretory	0.0319527	1.3e-18
NRP1	moderate	Secretory-diff	NA	NA
NRP1	moderate	Squamous	0.0239773	2.42e-24
NRP1	moderate	Treg	NA	NA
OAS1	moderate	B cell	0.246128	1
OAS1	moderate	Basal	-0.117483	1
OAS1	moderate	Ciliated	-0.255442	1.15e-10
OAS1	moderate	Ciliated-diff	0.0294479	0.153533
OAS1	moderate	CD8 T cell	0.654715	1.99e-12
OAS1	moderate	moDC	0.154916	1
OAS1	moderate	Neu	0.474622	1.07e-35
OAS1	moderate	NKT	0.0635662	1
OAS1	moderate	NKT-p	0.0690062	1
OAS1	moderate	nrMa	0.0204557	6.95e-05
OAS1	moderate	rMa	0.0483892	1
OAS1	moderate	Secretory	-0.264788	7.18e-52
OAS1	moderate	Secretory-diff	-0.112567	0.841356
OAS1	moderate	Squamous	0.0619787	3.77e-43
OAS1	moderate	Treg	0.0875352	1
TMPRSS2	moderate	B cell	NA	NA
TMPRSS2	moderate	Basal	0.0918597	1
TMPRSS2	moderate	Ciliated	-0.0269555	1
TMPRSS2	moderate	Ciliated-diff	0.00792211	0.00111337
TMPRSS2	moderate	CD8 T cell	NA	NA
TMPRSS2	moderate	moDC	NA	NA
TMPRSS2	moderate	Neu	NA	NA
TMPRSS2	moderate	NKT	NA	NA
TMPRSS2	moderate	NKT-p	0.0202391	1
TMPRSS2	moderate	nrMa	NA	NA
TMPRSS2	moderate	rMa	NA	NA
TMPRSS2	moderate	Secretory	0.0720481	5.04e-05
TMPRSS2	moderate	Secretory-diff	0.0124624	1
TMPRSS2	moderate	Squamous	-0.222955	1.86e-84
TMPRSS2	moderate	Treg	NA	NA

## Sheet: Table S7
Supplementary Table 7. Significant Secretory / Ciliated-immune cell interactions and their ligand-receptor pairs.
ID_cp_interaction	Interacting pair	Age group	cell pair	means	P	adj_P (q)
CPI-SS04318D03E	ACKR2_CCL3	moderate_younger	Secretory|nrMa	13.508	0.001	0.001
CPI-SS04318D03E	ACKR2_CCL3	moderate_younger	Ciliated|nrMa	13.49	0.001	0.001
CPI-SS04318D03E	ACKR2_CCL3	moderate_older	Secretory|nrMa	8.565	0.001	0.001
CPI-SS04318D03E	ACKR2_CCL3	moderate_older	Ciliated|nrMa	8.561	0.001	0.001
CPI-SS04318D03E	ACKR2_CCL3	moderate_younger	Secretory|Neu	6.114	0.001	0.001
CPI-SS04318D03E	ACKR2_CCL3	moderate_younger	Ciliated|Neu	6.097	0.001	0.001
CPI-SS04318D03E	ACKR2_CCL3	moderate_older	Secretory|CTL	3.219	0.001	0.001
CPI-SS04318D03E	ACKR2_CCL3	moderate_older	Ciliated|CTL	3.216	0.001	0.001
CPI-SS04318D03E	ACKR2_CCL3	moderate_younger	Secretory|CTL	2.265	0.186	1
CPI-SS04318D03E	ACKR2_CCL3	moderate_younger	Ciliated|CTL	2.248	0.194	1
CPI-SS04318D03E	ACKR2_CCL3	moderate_older	Secretory|Treg	0.807	1	1
CPI-SS04318D03E	ACKR2_CCL3	moderate_older	Ciliated|Treg	0.803	1	1
CPI-SS04318D03E	ACKR2_CCL3	moderate_younger	Secretory|Treg	0.409	1	1
CPI-SS04318D03E	ACKR2_CCL3	moderate_younger	Secretory|NKT	0.407	1	1
CPI-SS04318D03E	ACKR2_CCL3	moderate_younger	Ciliated|Treg	0.391	1	1
CPI-SS04318D03E	ACKR2_CCL3	moderate_younger	Ciliated|NKT	0.389	1	1
CPI-SS04318D03E	ACKR2_CCL3	moderate_younger	Secretory|moDC	0.345	1	1
CPI-SS04318D03E	ACKR2_CCL3	moderate_younger	Ciliated|moDC	0.327	1	1
CPI-SS04318D03E	ACKR2_CCL3	moderate_older	Secretory|NKT	0.312	1	1
CPI-SS04318D03E	ACKR2_CCL3	moderate_older	Ciliated|NKT	0.309	1	1
CPI-SS04318D03E	ACKR2_CCL3	moderate_older	Secretory|Neu	0.284	1	1
CPI-SS04318D03E	ACKR2_CCL3	moderate_older	Ciliated|Neu	0.281	1	1
CPI-SS04318D03E	ACKR2_CCL3	moderate_older	Secretory|moDC	0.247	1	1
CPI-SS04318D03E	ACKR2_CCL3	moderate_older	Ciliated|moDC	0.244	1	1
CPI-SS04318D03E	ACKR2_CCL3	moderate_younger	Secretory|NKT-p	0.234	1	1
CPI-SS04318D03E	ACKR2_CCL3	moderate_younger	Secretory|rMa	0.226	1	1
CPI-SS04318D03E	ACKR2_CCL3	moderate_younger	Ciliated|NKT-p	0.216	1	1
CPI-SS04318D03E	ACKR2_CCL3	moderate_younger	Ciliated|rMa	0.208	1	1
CPI-SS04318D03E	ACKR2_CCL3	moderate_older	Secretory|B cell	0.16	0.76	1
CPI-SS04318D03E	ACKR2_CCL3	moderate_older	Ciliated|B cell	0.157	0.756	1
CPI-SS04318D03E	ACKR2_CCL3	moderate_older	Secretory|NKT-p	0.14	1	1
CPI-SS04318D03E	ACKR2_CCL3	moderate_older	Ciliated|NKT-p	0.137	1	1
CPI-SS04318D03E	ACKR2_CCL3	moderate_older	Secretory|rMa	0.096	1	1
CPI-SS04318D03E	ACKR2_CCL3	moderate_older	Ciliated|rMa	0.093	1	1
CPI-SS04318D03E	ACKR2_CCL3	moderate_younger	Secretory|B cell	0.093	1	1
CPI-SS04318D03E	ACKR2_CCL3	moderate_younger	Ciliated|B cell	0.075	1	1
CPI-SS0AFE077D8	ACKR2_CCL4	critical_younger	Ciliated|nrMa	15.288	0	0.001
CPI-SS0AFE077D8	ACKR2_CCL4	critical_younger	Ciliated|Neu	8.561	0	0.001
CPI-SS0AFE077D8	ACKR2_CCL4	critical_younger	Ciliated|CTL	7.715	0	0.001
CPI-SS0AFE077D8	ACKR2_CCL4	critical_younger	Ciliated|NKT-p	4.069	0.6	1
CPI-SS0AFE077D8	ACKR2_CCL4	critical_younger	Ciliated|NKT	2.873	0.968	1
CPI-SS0AFE077D8	ACKR2_CCL4	critical_younger	Ciliated|Treg	2.627	0.98	1
CPI-SS0AFE077D8	ACKR2_CCL4	critical_older	Secretory|nrMa	17.218	1	1
CPI-SS0AFE077D8	ACKR2_CCL4	critical_older	Ciliated|nrMa	17.215	1	1
CPI-SS0AFE077D8	ACKR2_CCL4	critical_older	Secretory|Neu	13.56	1	1
CPI-SS0AFE077D8	ACKR2_CCL4	critical_older	Ciliated|Neu	13.557	1	1
CPI-SS0AFE077D8	ACKR2_CCL4	critical_older	Secretory|CTL	7.339	1	1
CPI-SS0AFE077D8	ACKR2_CCL4	critical_older	Ciliated|CTL	7.336	1	1
CPI-SS0AFE077D8	ACKR2_CCL4	critical_older	Secretory|moDC	6.242	1	1
CPI-SS0AFE077D8	ACKR2_CCL4	critical_older	Ciliated|moDC	6.24	1	1
CPI-SS0AFE077D8	ACKR2_CCL4	critical_older	Secretory|rMa	2.979	1	1
CPI-SS0AFE077D8	ACKR2_CCL4	critical_older	Ciliated|rMa	2.976	1	1
CPI-SS0AFE077D8	ACKR2_CCL4	critical_older	Secretory|NKT-p	2.899	1	1
CPI-SS0AFE077D8	ACKR2_CCL4	critical_older	Ciliated|NKT-p	2.896	1	1
CPI-SS0AFE077D8	ACKR2_CCL4	critical_older	Secretory|Treg	2.788	1	1
CPI-SS0AFE077D8	ACKR2_CCL4	critical_older	Ciliated|Treg	2.785	1	1
CPI-SS0AFE077D8	ACKR2_CCL4	critical_older	Secretory|NKT	1.58	1	1
CPI-SS0AFE077D8	ACKR2_CCL4	critical_older	Ciliated|NKT	1.577	1	1
CPI-SS0AFE077D8	ACKR2_CCL4	critical_older	Secretory|B cell	0.278	1	1
CPI-SS0AFE077D8	ACKR2_CCL4	critical_older	Ciliated|B cell	0.275	1	1
CPI-SS0AFE077D8	ACKR2_CCL4	critical_younger	Secretory|nrMa	15.277	1	1
CPI-SS0AFE077D8	ACKR2_CCL4	critical_younger	Secretory|Neu	8.55	1	1
CPI-SS0AFE077D8	ACKR2_CCL4	critical_younger	Secretory|CTL	7.704	1	1
CPI-SS0AFE077D8	ACKR2_CCL4	critical_younger	Secretory|NKT-p	4.058	1	1
CPI-SS0AFE077D8	ACKR2_CCL4	critical_younger	Secretory|NKT	2.862	1	1
CPI-SS0AFE077D8	ACKR2_CCL4	critical_younger	Secretory|Treg	2.616	1	1
CPI-SS0AFE077D8	ACKR2_CCL4	critical_younger	Ciliated|moDC	1.14	1	1
CPI-SS0AFE077D8	ACKR2_CCL4	critical_younger	Secretory|moDC	1.128	1	1
CPI-SS0AFE077D8	ACKR2_CCL4	critical_younger	Ciliated|rMa	0.406	1	1
CPI-SS0AFE077D8	ACKR2_CCL4	critical_younger	Secretory|rMa	0.395	1	1
CPI-SS0AFE077D8	ACKR2_CCL4	critical_younger	Ciliated|B cell	0.259	1	1
CPI-SS0AFE077D8	ACKR2_CCL4	critical_younger	Secretory|B cell	0.247	1	1
CPI-SS03A4F7DC8	AXL_GAS6	critical_older	Ciliated|nrMa	0.115	0	0.001
CPI-SS03A4F7DC8	AXL_GAS6	critical_older	Secretory|rMa	0.154	0.02	0.02
CPI-SS03A4F7DC8	AXL_GAS6	critical_older	Ciliated|rMa	0.169	0.028	0.028
CPI-SS03A4F7DC8	AXL_GAS6	critical_older	Secretory|nrMa	0.101	0.142	0.142
CPI-SS03A4F7DC8	AXL_GAS6	critical_older	Ciliated|moDC	0.128	1	1
CPI-SS03A4F7DC8	AXL_GAS6	critical_older	Secretory|moDC	0.114	1	1
CPI-SS03A4F7DC8	AXL_GAS6	critical_older	Ciliated|NKT-p	0.057	1	1
CPI-SS03A4F7DC8	AXL_GAS6	critical_older	Ciliated|Neu	0.052	1	1
CPI-SS03A4F7DC8	AXL_GAS6	critical_older	Secretory|NKT-p	0.042	1	1
CPI-SS03A4F7DC8	AXL_GAS6	critical_older	Secretory|Neu	0.038	1	1
CPI-SS03A4F7DC8	AXL_GAS6	critical_older	Ciliated|B cell	0.03	1	1
CPI-SS03A4F7DC8	AXL_GAS6	critical_older	Secretory|B cell	0.027	1	1
CPI-SS03A4F7DC8	AXL_GAS6	critical_older	Ciliated|Treg	0.025	1	1
CPI-SS03A4F7DC8	AXL_GAS6	critical_older	Secretory|Treg	0.022	1	1
CPI-SS03A4F7DC8	AXL_GAS6	critical_older	Ciliated|CTL	0.011	1	1
CPI-SS03A4F7DC8	AXL_GAS6	critical_older	Secretory|CTL	0.008	1	1
CPI-SS03A4F7DC8	AXL_GAS6	critical_older	Ciliated|NKT	0	1	1
CPI-SS03A4F7DC8	AXL_GAS6	critical_older	Secretory|NKT	0	1	1
CPI-SS03A4F7DC8	AXL_GAS6	critical_younger	Ciliated|moDC	0.558	1	1
CPI-SS03A4F7DC8	AXL_GAS6	critical_younger	Secretory|moDC	0.525	1	1
CPI-SS03A4F7DC8	AXL_GAS6	critical_younger	Ciliated|rMa	0.151	1	1
CPI-SS03A4F7DC8	AXL_GAS6	critical_younger	Secretory|rMa	0.118	1	1
CPI-SS03A4F7DC8	AXL_GAS6	critical_younger	Ciliated|nrMa	0.082	1	1
CPI-SS03A4F7DC8	AXL_GAS6	critical_younger	Ciliated|NKT-p	0.075	1	1
CPI-SS03A4F7DC8	AXL_GAS6	critical_younger	Secretory|NKT-p	0.071	1	1
CPI-SS03A4F7DC8	AXL_GAS6	critical_younger	Secretory|nrMa	0.05	1	1
CPI-SS03A4F7DC8	AXL_GAS6	critical_younger	Ciliated|B cell	0.045	1	1
CPI-SS03A4F7DC8	AXL_GAS6	critical_younger	Ciliated|CTL	0.045	1	1
CPI-SS03A4F7DC8	AXL_GAS6	critical_younger	Ciliated|Neu	0.045	1	1
CPI-SS03A4F7DC8	AXL_GAS6	critical_younger	Secretory|Treg	0.032	1	1
CPI-SS03A4F7DC8	AXL_GAS6	critical_younger	Ciliated|Treg	0.026	1	1
CPI-SS03A4F7DC8	AXL_GAS6	critical_younger	Secretory|NKT	0.015	1	1
CPI-SS03A4F7DC8	AXL_GAS6	critical_younger	Secretory|B cell	0.013	1	1
CPI-SS03A4F7DC8	AXL_GAS6	critical_younger	Secretory|CTL	0.013	1	1
CPI-SS03A4F7DC8	AXL_GAS6	critical_younger	Secretory|Neu	0.012	1	1
CPI-SS03A4F7DC8	AXL_GAS6	critical_younger	Ciliated|NKT	0.01	1	1
CPI-SS03E48EFEA	C3_C3AR1	critical_older	Secretory|Neu	5.01	0.001	0.001
CPI-SS03E48EFEA	C3_C3AR1	critical_younger	Secretory|nrMa	4.368	0.001	0.001
CPI-SS03E48EFEA	C3_C3AR1	critical_younger	Secretory|Neu	4.186	0.001	0.001
CPI-SS03E48EFEA	C3_C3AR1	critical_older	Secretory|nrMa	3.994	0.001	0.001
CPI-SS03E48EFEA	C3_C3AR1	critical_older	Secretory|moDC	3.714	0.001	0.001
CPI-SS03E48EFEA	C3_C3AR1	critical_older	Secretory|Treg	3.309	0.001	0.001
CPI-SS03E48EFEA	C3_C3AR1	critical_older	Secretory|rMa	3.271	0.001	0.001
CPI-SS03E48EFEA	C3_C3AR1	critical_older	Secretory|CTL	3.247	0.001	0.001
CPI-SS03E48EFEA	C3_C3AR1	critical_older	Ciliated|Neu	2.233	0.001	0.001
CPI-SS03E48EFEA	C3_C3AR1	critical_younger	Ciliated|nrMa	1.908	0.001	0.001
CPI-SS03E48EFEA	C3_C3AR1	critical_younger	Ciliated|Neu	1.725	0.001	0.001
CPI-SS03E48EFEA	C3_C3AR1	critical_older	Ciliated|nrMa	1.216	0.591	1
CPI-SS03E48EFEA	C3_C3AR1	critical_older	Ciliated|moDC	0.936	0.957	1
CPI-SS03E48EFEA	C3_C3AR1	critical_younger	Secretory|moDC	3.622	1	1
CPI-SS03E48EFEA	C3_C3AR1	critical_younger	Secretory|Treg	3.33	1	1
CPI-SS03E48EFEA	C3_C3AR1	critical_younger	Secretory|CTL	3.319	1	1
CPI-SS03E48EFEA	C3_C3AR1	critical_younger	Secretory|rMa	3.297	1	1
CPI-SS03E48EFEA	C3_C3AR1	critical_younger	Secretory|NKT	3.281	1	1
CPI-SS03E48EFEA	C3_C3AR1	critical_younger	Secretory|NKT-p	3.274	1	1
CPI-SS03E48EFEA	C3_C3AR1	critical_younger	Secretory|B cell	3.256	1	1
CPI-SS03E48EFEA	C3_C3AR1	critical_older	Secretory|NKT	3.202	1	1
CPI-SS03E48EFEA	C3_C3AR1	critical_older	Secretory|NKT-p	3.172	1	1
CPI-SS03E48EFEA	C3_C3AR1	critical_older	Secretory|B cell	3.167	1	1
CPI-SS03E48EFEA	C3_C3AR1	critical_younger	Ciliated|moDC	1.161	1	1
CPI-SS03E48EFEA	C3_C3AR1	critical_younger	Ciliated|Treg	0.869	1	1
CPI-SS03E48EFEA	C3_C3AR1	critical_younger	Ciliated|CTL	0.858	1	1
CPI-SS03E48EFEA	C3_C3AR1	critical_younger	Ciliated|rMa	0.836	1	1
CPI-SS03E48EFEA	C3_C3AR1	critical_younger	Ciliated|NKT	0.82	1	1
CPI-SS03E48EFEA	C3_C3AR1	critical_younger	Ciliated|NKT-p	0.814	1	1
CPI-SS03E48EFEA	C3_C3AR1	critical_younger	Ciliated|B cell	0.796	1	1
CPI-SS03E48EFEA	C3_C3AR1	critical_older	Ciliated|NKT-p	0.722	1	1
CPI-SS03E48EFEA	C3_C3AR1	critical_older	Ciliated|rMa	0.548	1	1
CPI-SS03E48EFEA	C3_C3AR1	critical_older	Ciliated|Treg	0.531	1	1
CPI-SS03E48EFEA	C3_C3AR1	critical_older	Ciliated|CTL	0.469	1	1
CPI-SS03E48EFEA	C3_C3AR1	critical_older	Ciliated|NKT	0.424	1	1
CPI-SS03E48EFEA	C3_C3AR1	critical_older	Ciliated|B cell	0.389	1	1
CPI-SS03E48EFEA	C3_C3AR1	moderate_younger	Secretory|nrMa	2.792	0.001	0.001
CPI-SS03E48EFEA	C3_C3AR1	moderate_older	Secretory|nrMa	2.561	0.001	0.001
CPI-SS03E48EFEA	C3_C3AR1	moderate_younger	Secretory|Neu	2.3	1	1
CPI-SS03E48EFEA	C3_C3AR1	moderate_younger	Secretory|moDC	2.143	1	1
CPI-SS03E48EFEA	C3_C3AR1	moderate_older	Secretory|moDC	2.091	1	1
CPI-SS03E48EFEA	C3_C3AR1	moderate_younger	Secretory|Treg	1.991	1	1
CPI-SS03E48EFEA	C3_C3AR1	moderate_younger	Secretory|rMa	1.977	1	1
CPI-SS03E48EFEA	C3_C3AR1	moderate_younger	Secretory|NKT-p	1.962	1	1
CPI-SS03E48EFEA	C3_C3AR1	moderate_younger	Secretory|CTL	1.955	1	1
CPI-SS03E48EFEA	C3_C3AR1	moderate_older	Secretory|Neu	1.952	1	1
CPI-SS03E48EFEA	C3_C3AR1	moderate_older	Secretory|Treg	1.942	0.001	0.001
CPI-SS03E48EFEA	C3_C3AR1	moderate_younger	Secretory|NKT	1.932	1	1
CPI-SS03E48EFEA	C3_C3AR1	moderate_older	Secretory|rMa	1.919	1	1
CPI-SS03E48EFEA	C3_C3AR1	moderate_younger	Secretory|B cell	1.915	1	1
CPI-SS03E48EFEA	C3_C3AR1	moderate_older	Secretory|NKT-p	1.899	1	1
CPI-SS03E48EFEA	C3_C3AR1	moderate_older	Secretory|NKT	1.893	1	1
CPI-SS03E48EFEA	C3_C3AR1	moderate_older	Secretory|CTL	1.888	1	1
CPI-SS03E48EFEA	C3_C3AR1	moderate_younger	Ciliated|nrMa	1.646	0.001	0.001
CPI-SS03E48EFEA	C3_C3AR1	moderate_older	Ciliated|nrMa	1.255	0.001	0.001
CPI-SS03E48EFEA	C3_C3AR1	moderate_younger	Ciliated|Neu	1.154	1	1
CPI-SS03E48EFEA	C3_C3AR1	moderate_younger	Ciliated|moDC	0.996	1	1
CPI-SS03E48EFEA	C3_C3AR1	moderate_younger	Ciliated|Treg	0.845	1	1
CPI-SS03E48EFEA	C3_C3AR1	moderate_younger	Ciliated|rMa	0.83	1	1
CPI-SS03E48EFEA	C3_C3AR1	moderate_younger	Ciliated|NKT-p	0.816	1	1
CPI-SS03E48EFEA	C3_C3AR1	moderate_younger	Ciliated|CTL	0.809	1	1
CPI-SS03E48EFEA	C3_C3AR1	moderate_younger	Ciliated|NKT	0.786	1	1
CPI-SS03E48EFEA	C3_C3AR1	moderate_older	Ciliated|moDC	0.785	1	1
CPI-SS03E48EFEA	C3_C3AR1	moderate_younger	Ciliated|B cell	0.769	1	1
CPI-SS03E48EFEA	C3_C3AR1	moderate_older	Ciliated|Neu	0.647	1	1
CPI-SS03E48EFEA	C3_C3AR1	moderate_older	Ciliated|Treg	0.636	0.654	1
CPI-SS03E48EFEA	C3_C3AR1	moderate_older	Ciliated|rMa	0.613	1	1
CPI-SS03E48EFEA	C3_C3AR1	moderate_older	Ciliated|NKT-p	0.593	1	1
CPI-SS03E48EFEA	C3_C3AR1	moderate_older	Ciliated|NKT	0.587	1	1
CPI-SS03E48EFEA	C3_C3AR1	moderate_older	Ciliated|CTL	0.583	1	1
CPI-SS03E48EFEA	C3_C3AR1	moderate_older	Ciliated|B cell	0	1	1
CPI-SS03E48EFEA	C3_C3AR1	moderate_older	Secretory|B cell	0	1	1
CPI-SS05BE83BC6	CSF1R_CSF3	critical_older	Secretory|moDC	0.818	0.001	0.001
CPI-SS05BE83BC6	CSF1R_CSF3	critical_older	Secretory|nrMa	0.718	0.001	0.001
CPI-SS05BE83BC6	CSF1R_CSF3	critical_older	Secretory|rMa	0.624	0.001	0.001
CPI-SS05BE83BC6	CSF1R_CSF3	critical_younger	Secretory|nrMa	0.674	1	1
CPI-SS05BE83BC6	CSF1R_CSF3	critical_younger	Secretory|moDC	0.662	1	1
CPI-SS05BE83BC6	CSF1R_CSF3	critical_younger	Ciliated|nrMa	0.605	1	1
CPI-SS05BE83BC6	CSF1R_CSF3	critical_older	Ciliated|moDC	0.601	1	1
CPI-SS05BE83BC6	CSF1R_CSF3	critical_younger	Ciliated|moDC	0.593	1	1
CPI-SS05BE83BC6	CSF1R_CSF3	critical_older	Ciliated|nrMa	0.502	1	1
CPI-SS05BE83BC6	CSF1R_CSF3	critical_older	Ciliated|rMa	0.407	1	1
CPI-SS05BE83BC6	CSF1R_CSF3	critical_older	Secretory|Treg	0.307	1	1
CPI-SS05BE83BC6	CSF1R_CSF3	critical_older	Secretory|NKT-p	0.271	1	1
CPI-SS05BE83BC6	CSF1R_CSF3	critical_older	Secretory|Neu	0.268	1	1
CPI-SS05BE83BC6	CSF1R_CSF3	critical_younger	Secretory|rMa	0.126	1	1
CPI-SS05BE83BC6	CSF1R_CSF3	critical_younger	Secretory|NKT-p	0.111	1	1
CPI-SS05BE83BC6	CSF1R_CSF3	critical_older	Ciliated|Treg	0.09	1	1
CPI-SS05BE83BC6	CSF1R_CSF3	critical_younger	Secretory|B cell	0.08	1	1
CPI-SS05BE83BC6	CSF1R_CSF3	critical_younger	Secretory|CTL	0.08	1	1
CPI-SS05BE83BC6	CSF1R_CSF3	critical_younger	Secretory|Neu	0.078	1	1
CPI-SS05BE83BC6	CSF1R_CSF3	critical_younger	Ciliated|rMa	0.057	1	1
CPI-SS05BE83BC6	CSF1R_CSF3	critical_older	Ciliated|NKT-p	0.055	1	1
CPI-SS05BE83BC6	CSF1R_CSF3	critical_older	Ciliated|Neu	0.051	1	1
CPI-SS05BE83BC6	CSF1R_CSF3	critical_younger	Ciliated|NKT-p	0.042	1	1
CPI-SS05BE83BC6	CSF1R_CSF3	critical_younger	Ciliated|B cell	0.011	1	1
CPI-SS05BE83BC6	CSF1R_CSF3	critical_younger	Ciliated|CTL	0.011	1	1
CPI-SS05BE83BC6	CSF1R_CSF3	critical_younger	Ciliated|Neu	0.009	1	1
CPI-SS05BE83BC6	CSF1R_CSF3	critical_older	Ciliated|B cell	0	1	1
CPI-SS05BE83BC6	CSF1R_CSF3	critical_older	Ciliated|CTL	0	1	1
CPI-SS05BE83BC6	CSF1R_CSF3	critical_older	Ciliated|NKT	0	1	1
CPI-SS05BE83BC6	CSF1R_CSF3	critical_older	Secretory|B cell	0	1	1
CPI-SS05BE83BC6	CSF1R_CSF3	critical_older	Secretory|CTL	0	1	1
CPI-SS05BE83BC6	CSF1R_CSF3	critical_older	Secretory|NKT	0	1	1
CPI-SS05BE83BC6	CSF1R_CSF3	critical_younger	Ciliated|NKT	0	1	1
CPI-SS05BE83BC6	CSF1R_CSF3	critical_younger	Ciliated|Treg	0	1	1
CPI-SS05BE83BC6	CSF1R_CSF3	critical_younger	Secretory|NKT	0	1	1
CPI-SS05BE83BC6	CSF1R_CSF3	critical_younger	Secretory|Treg	0	1	1
CPI-SS05BE83BC6	CSF1R_CSF3	moderate_younger	Secretory|nrMa	0.683	0.001	0.001
CPI-SS05BE83BC6	CSF1R_CSF3	moderate_younger	Ciliated|nrMa	0.629	1	1
CPI-SS05BE83BC6	CSF1R_CSF3	moderate_younger	Secretory|moDC	0.537	1	1
CPI-SS05BE83BC6	CSF1R_CSF3	moderate_younger	Ciliated|moDC	0.483	1	1
CPI-SS05BE83BC6	CSF1R_CSF3	moderate_older	Secretory|nrMa	0.468	1	1
CPI-SS05BE83BC6	CSF1R_CSF3	moderate_older	Ciliated|nrMa	0.45	1	1
CPI-SS05BE83BC6	CSF1R_CSF3	moderate_older	Secretory|moDC	0.385	1	1
CPI-SS05BE83BC6	CSF1R_CSF3	moderate_older	Ciliated|moDC	0.367	1	1
CPI-SS05BE83BC6	CSF1R_CSF3	moderate_younger	Secretory|rMa	0.263	1	1
CPI-SS05BE83BC6	CSF1R_CSF3	moderate_younger	Secretory|NKT-p	0.251	1	1
CPI-SS05BE83BC6	CSF1R_CSF3	moderate_younger	Ciliated|rMa	0.209	1	1
CPI-SS05BE83BC6	CSF1R_CSF3	moderate_younger	Ciliated|NKT-p	0.198	1	1
CPI-SS05BE83BC6	CSF1R_CSF3	moderate_older	Secretory|rMa	0.169	1	1
CPI-SS05BE83BC6	CSF1R_CSF3	moderate_older	Ciliated|rMa	0.15	1	1
CPI-SS05BE83BC6	CSF1R_CSF3	moderate_older	Secretory|NKT-p	0.1	1	1
CPI-SS05BE83BC6	CSF1R_CSF3	moderate_younger	Secretory|NKT	0.096	1	1
CPI-SS05BE83BC6	CSF1R_CSF3	moderate_younger	Secretory|Neu	0.09	1	1
CPI-SS05BE83BC6	CSF1R_CSF3	moderate_younger	Secretory|B cell	0.085	1	1
CPI-SS05BE83BC6	CSF1R_CSF3	moderate_younger	Secretory|CTL	0.085	1	1
CPI-SS05BE83BC6	CSF1R_CSF3	moderate_older	Ciliated|NKT-p	0.082	1	1
CPI-SS05BE83BC6	CSF1R_CSF3	moderate_younger	Secretory|Treg	0.079	1	1
CPI-SS05BE83BC6	CSF1R_CSF3	moderate_younger	Ciliated|NKT	0.042	1	1
CPI-SS05BE83BC6	CSF1R_CSF3	moderate_older	Secretory|Neu	0.037	1	1
CPI-SS05BE83BC6	CSF1R_CSF3	moderate_younger	Ciliated|Neu	0.036	1	1
CPI-SS05BE83BC6	CSF1R_CSF3	moderate_younger	Ciliated|B cell	0.032	1	1
CPI-SS05BE83BC6	CSF1R_CSF3	moderate_younger	Ciliated|CTL	0.032	1	1
CPI-SS05BE83BC6	CSF1R_CSF3	moderate_older	Secretory|NKT	0.027	1	1
CPI-SS05BE83BC6	CSF1R_CSF3	moderate_younger	Ciliated|Treg	0.026	1	1
CPI-SS05BE83BC6	CSF1R_CSF3	moderate_older	Secretory|CTL	0.024	1	1
CPI-SS05BE83BC6	CSF1R_CSF3	moderate_older	Secretory|Treg	0.024	1	1
CPI-SS05BE83BC6	CSF1R_CSF3	moderate_older	Ciliated|Neu	0.019	1	1
CPI-SS05BE83BC6	CSF1R_CSF3	moderate_older	Ciliated|NKT	0.009	1	1
CPI-SS05BE83BC6	CSF1R_CSF3	moderate_older	Ciliated|CTL	0.006	1	1
CPI-SS05BE83BC6	CSF1R_CSF3	moderate_older	Ciliated|Treg	0.006	1	1
CPI-SS05BE83BC6	CSF1R_CSF3	moderate_older	Ciliated|B cell	0	1	1
CPI-SS05BE83BC6	CSF1R_CSF3	moderate_older	Secretory|B cell	0	1	1
CPI-SS0F562FEA5	CXCL2_CXCR2	critical_younger	Secretory|Neu	2.752	0.001	0.001
CPI-SS0F562FEA5	CXCL2_CXCR2	critical_older	Secretory|Neu	0.851	0.825	1
CPI-SS0F562FEA5	CXCL2_CXCR2	critical_older	Ciliated|nrMa	5.205	1	1
CPI-SS0F562FEA5	CXCL2_CXCR2	critical_older	Secretory|nrMa	5.201	1	1
CPI-SS0F562FEA5	CXCL2_CXCR2	critical_younger	Ciliated|nrMa	3.628	1	1
CPI-SS0F562FEA5	CXCL2_CXCR2	critical_younger	Secretory|nrMa	3.628	1	1
CPI-SS0F562FEA5	CXCL2_CXCR2	critical_younger	Ciliated|Neu	2.687	1	1
CPI-SS0F562FEA5	CXCL2_CXCR2	critical_older	Ciliated|Neu	1.402	1	1
CPI-SS0F562FEA5	CXCL2_CXCR2	critical_older	Ciliated|moDC	0.876	1	1
CPI-SS0F562FEA5	CXCL2_CXCR2	critical_older	Secretory|moDC	0.871	1	1
CPI-SS0F562FEA5	CXCL2_CXCR2	critical_older	Ciliated|NKT	0.531	1	1
CPI-SS0F562FEA5	CXCL2_CXCR2	critical_older	Secretory|NKT	0.527	1	1
CPI-SS0F562FEA5	CXCL2_CXCR2	critical_older	Secretory|CTL	0.29	1	1
CPI-SS0F562FEA5	CXCL2_CXCR2	critical_older	Secretory|Treg	0.287	1	1
CPI-SS0F562FEA5	CXCL2_CXCR2	critical_older	Ciliated|rMa	0.177	1	1
CPI-SS0F562FEA5	CXCL2_CXCR2	critical_older	Secretory|rMa	0.172	1	1
CPI-SS0F562FEA5	CXCL2_CXCR2	critical_older	Ciliated|Treg	0.112	1	1
CPI-SS0F562FEA5	CXCL2_CXCR2	critical_older	Ciliated|NKT-p	0.11	1	1
CPI-SS0F562FEA5	CXCL2_CXCR2	critical_younger	Ciliated|moDC	0.107	1	1
CPI-SS0F562FEA5	CXCL2_CXCR2	critical_younger	Secretory|moDC	0.107	1	1
CPI-SS0F562FEA5	CXCL2_CXCR2	critical_older	Secretory|NKT-p	0.105	1	1
CPI-SS0F562FEA5	CXCL2_CXCR2	critical_younger	Secretory|NKT	0.101	1	1
CPI-SS0F562FEA5	CXCL2_CXCR2	critical_younger	Secretory|CTL	0.076	1	1
CPI-SS0F562FEA5	CXCL2_CXCR2	critical_younger	Secretory|B cell	0.073	1	1
CPI-SS0F562FEA5	CXCL2_CXCR2	critical_younger	Secretory|Treg	0.071	1	1
CPI-SS0F562FEA5	CXCL2_CXCR2	critical_younger	Secretory|rMa	0.069	1	1
CPI-SS0F562FEA5	CXCL2_CXCR2	critical_older	Ciliated|CTL	0.045	1	1
CPI-SS0F562FEA5	CXCL2_CXCR2	critical_younger	Ciliated|NKT	0.036	1	1
CPI-SS0F562FEA5	CXCL2_CXCR2	critical_older	Ciliated|B cell	0.034	1	1
CPI-SS0F562FEA5	CXCL2_CXCR2	critical_older	Secretory|B cell	0.029	1	1
CPI-SS0F562FEA5	CXCL2_CXCR2	critical_younger	Ciliated|rMa	0.024	1	1
CPI-SS0F562FEA5	CXCL2_CXCR2	critical_younger	Ciliated|B cell	0.02	1	1
CPI-SS0F562FEA5	CXCL2_CXCR2	critical_younger	Secretory|NKT-p	0.015	1	1
CPI-SS0F562FEA5	CXCL2_CXCR2	critical_younger	Ciliated|CTL	0.014	1	1
CPI-SS0F562FEA5	CXCL2_CXCR2	critical_younger	Ciliated|NKT-p	0.014	1	1
CPI-SS0F562FEA5	CXCL2_CXCR2	critical_younger	Ciliated|Treg	0.011	1	1
CPI-SS09185EA8F	CXCL3_CXCR2	critical_younger	Secretory|Neu	2.986	0.001	0.001
CPI-SS09185EA8F	CXCL3_CXCR2	critical_older	Secretory|Neu	1.364	0.234	1
CPI-SS09185EA8F	CXCL3_CXCR2	critical_older	Ciliated|nrMa	7.646	1	1
CPI-SS09185EA8F	CXCL3_CXCR2	critical_older	Secretory|nrMa	7.642	1	1
CPI-SS09185EA8F	CXCL3_CXCR2	critical_younger	Secretory|nrMa	5.667	1	1
CPI-SS09185EA8F	CXCL3_CXCR2	critical_younger	Ciliated|nrMa	5.666	1	1
CPI-SS09185EA8F	CXCL3_CXCR2	critical_younger	Ciliated|Neu	2.689	1	1
CPI-SS09185EA8F	CXCL3_CXCR2	critical_older	Secretory|CTL	0.803	1	1
CPI-SS09185EA8F	CXCL3_CXCR2	critical_older	Secretory|Treg	0.8	1	1
CPI-SS09185EA8F	CXCL3_CXCR2	critical_older	Ciliated|moDC	0.648	1	1
CPI-SS09185EA8F	CXCL3_CXCR2	critical_older	Secretory|moDC	0.643	1	1
CPI-SS09185EA8F	CXCL3_CXCR2	critical_older	Ciliated|Neu	0.603	1	1
CPI-SS09185EA8F	CXCL3_CXCR2	critical_younger	Secretory|NKT	0.336	1	1
CPI-SS09185EA8F	CXCL3_CXCR2	critical_younger	Secretory|moDC	0.32	1	1
CPI-SS09185EA8F	CXCL3_CXCR2	critical_younger	Secretory|CTL	0.31	1	1
CPI-SS09185EA8F	CXCL3_CXCR2	critical_younger	Secretory|B cell	0.307	1	1
CPI-SS09185EA8F	CXCL3_CXCR2	critical_younger	Secretory|Treg	0.306	1	1
CPI-SS09185EA8F	CXCL3_CXCR2	critical_younger	Secretory|rMa	0.304	1	1
CPI-SS09185EA8F	CXCL3_CXCR2	critical_younger	Ciliated|moDC	0.168	1	1
CPI-SS09185EA8F	CXCL3_CXCR2	critical_older	Ciliated|rMa	0.153	1	1
CPI-SS09185EA8F	CXCL3_CXCR2	critical_older	Secretory|rMa	0.149	1	1
CPI-SS09185EA8F	CXCL3_CXCR2	critical_older	Ciliated|NKT-p	0.131	1	1
CPI-SS09185EA8F	CXCL3_CXCR2	critical_older	Secretory|NKT-p	0.127	1	1
CPI-SS09185EA8F	CXCL3_CXCR2	critical_younger	Ciliated|NKT-p	0.096	1	1
CPI-SS09185EA8F	CXCL3_CXCR2	critical_younger	Secretory|NKT-p	0.096	1	1
CPI-SS09185EA8F	CXCL3_CXCR2	critical_older	Ciliated|B cell	0.066	1	1
CPI-SS09185EA8F	CXCL3_CXCR2	critical_older	Secretory|B cell	0.061	1	1
CPI-SS09185EA8F	CXCL3_CXCR2	critical_older	Ciliated|CTL	0.056	1	1
CPI-SS09185EA8F	CXCL3_CXCR2	critical_older	Ciliated|Treg	0.038	1	1
CPI-SS09185EA8F	CXCL3_CXCR2	critical_younger	Ciliated|NKT	0.038	1	1
CPI-SS09185EA8F	CXCL3_CXCR2	critical_younger	Ciliated|rMa	0.036	1	1
CPI-SS09185EA8F	CXCL3_CXCR2	critical_younger	Ciliated|CTL	0.013	1	1
CPI-SS09185EA8F	CXCL3_CXCR2	critical_younger	Ciliated|B cell	0.009	1	1
CPI-SS09185EA8F	CXCL3_CXCR2	critical_younger	Ciliated|Treg	0.008	1	1
CPI-SS09185EA8F	CXCL3_CXCR2	critical_older	Ciliated|NKT	0	1	1
CPI-SS09185EA8F	CXCL3_CXCR2	critical_older	Secretory|NKT	0	1	1
CPI-SS0987A89AE	HLA-B_KIR3DL2	critical_younger	Secretory|CTL	15.039	0.001	0.001
CPI-SS0987A89AE	HLA-B_KIR3DL2	critical_younger	Ciliated|CTL	11.923	0.996	1
CPI-SS0987A89AE	HLA-B_KIR3DL2	critical_younger	Ciliated|Neu	17.303	1	1
CPI-SS0987A89AE	HLA-B_KIR3DL2	critical_younger	Secretory|NKT-p	14.852	1	1
CPI-SS0987A89AE	HLA-B_KIR3DL2	critical_younger	Secretory|Treg	14.837	1	1
CPI-SS0987A89AE	HLA-B_KIR3DL2	critical_younger	Secretory|NKT	14.83	1	1
CPI-SS0987A89AE	HLA-B_KIR3DL2	critical_younger	Secretory|B cell	14.82	1	1
CPI-SS0987A89AE	HLA-B_KIR3DL2	critical_younger	Secretory|Neu	14.82	1	1
CPI-SS0987A89AE	HLA-B_KIR3DL2	critical_younger	Ciliated|Treg	13.042	1	1
CPI-SS0987A89AE	HLA-B_KIR3DL2	critical_younger	Ciliated|moDC	12.792	1	1
CPI-SS0987A89AE	HLA-B_KIR3DL2	critical_younger	Ciliated|NKT-p	11.736	1	1
CPI-SS0987A89AE	HLA-B_KIR3DL2	critical_younger	Ciliated|NKT	11.714	1	1
CPI-SS0987A89AE	HLA-B_KIR3DL2	critical_younger	Ciliated|B cell	11.703	1	1
CPI-SS0987A89AE	HLA-B_KIR3DL2	critical_younger	Ciliated|nrMa	11.653	1	1
CPI-SS0987A89AE	HLA-B_KIR3DL2	critical_older	Secretory|CTL	10.62	1	1
CPI-SS0987A89AE	HLA-B_KIR3DL2	critical_older	Secretory|Treg	10.604	1	1
CPI-SS0987A89AE	HLA-B_KIR3DL2	critical_older	Secretory|NKT-p	10.603	1	1
CPI-SS0987A89AE	HLA-B_KIR3DL2	critical_older	Ciliated|CTL	9.435	1	1
CPI-SS0987A89AE	HLA-B_KIR3DL2	critical_older	Ciliated|NKT-p	9.419	1	1
CPI-SS0987A89AE	HLA-B_KIR3DL2	critical_older	Ciliated|Treg	9.419	1	1
CPI-SS0987A89AE	HLA-B_KIR3DL2	critical_younger	Ciliated|rMa	4.745	1	1
CPI-SS0987A89AE	HLA-B_KIR3DL2	critical_older	Ciliated|B cell	0	1	1
CPI-SS0987A89AE	HLA-B_KIR3DL2	critical_older	Ciliated|moDC	0	1	1
CPI-SS0987A89AE	HLA-B_KIR3DL2	critical_older	Ciliated|Neu	0	1	1
CPI-SS0987A89AE	HLA-B_KIR3DL2	critical_older	Ciliated|NKT	0	1	1
CPI-SS0987A89AE	HLA-B_KIR3DL2	critical_older	Ciliated|nrMa	0	1	1
CPI-SS0987A89AE	HLA-B_KIR3DL2	critical_older	Ciliated|rMa	0	1	1
CPI-SS0987A89AE	HLA-B_KIR3DL2	critical_older	Secretory|B cell	0	1	1
CPI-SS0987A89AE	HLA-B_KIR3DL2	critical_older	Secretory|moDC	0	1	1
CPI-SS0987A89AE	HLA-B_KIR3DL2	critical_older	Secretory|Neu	0	1	1
CPI-SS0987A89AE	HLA-B_KIR3DL2	critical_older	Secretory|NKT	0	1	1
CPI-SS0987A89AE	HLA-B_KIR3DL2	critical_older	Secretory|nrMa	0	1	1
CPI-SS0987A89AE	HLA-B_KIR3DL2	critical_older	Secretory|rMa	0	1	1
CPI-SS0987A89AE	HLA-B_KIR3DL2	critical_younger	Secretory|moDC	0	1	1
CPI-SS0987A89AE	HLA-B_KIR3DL2	critical_younger	Secretory|nrMa	0	1	1
CPI-SS0987A89AE	HLA-B_KIR3DL2	critical_younger	Secretory|rMa	0	1	1
CPI-SS034D36D2F	HLA-C_FAM3C	moderate_older	Secretory|CTL	18.431	0.001	0.001
CPI-SS034D36D2F	HLA-C_FAM3C	moderate_older	Ciliated|CTL	18.407	0.001	0.001
CPI-SS034D36D2F	HLA-C_FAM3C	moderate_younger	Secretory|CTL	17.631	0.001	0.001
CPI-SS034D36D2F	HLA-C_FAM3C	moderate_younger	Ciliated|CTL	17.591	0.001	0.001
CPI-SS034D36D2F	HLA-C_FAM3C	moderate_younger	Secretory|B cell	15.645	0.001	0.001
CPI-SS034D36D2F	HLA-C_FAM3C	moderate_younger	Secretory|Treg	15.479	0.001	0.001
CPI-SS034D36D2F	HLA-C_FAM3C	moderate_younger	Secretory|nrMa	15.389	0.001	0.001
CPI-SS034D36D2F	HLA-C_FAM3C	moderate_younger	Secretory|NKT-p	15.369	1	1
CPI-SS034D36D2F	HLA-C_FAM3C	moderate_younger	Secretory|NKT	15.365	1	1
CPI-SS034D36D2F	HLA-C_FAM3C	moderate_younger	Secretory|moDC	15.349	1	1
CPI-SS034D36D2F	HLA-C_FAM3C	moderate_younger	Secretory|rMa	15.342	1	1
CPI-SS034D36D2F	HLA-C_FAM3C	moderate_younger	Ciliated|Treg	14.239	0.001	0.001
CPI-SS034D36D2F	HLA-C_FAM3C	moderate_older	Secretory|Neu	14.228	0.001	0.001
CPI-SS034D36D2F	HLA-C_FAM3C	moderate_older	Ciliated|Neu	14.204	0.001	0.001
CPI-SS034D36D2F	HLA-C_FAM3C	moderate_older	Secretory|Treg	14.076	0.001	0.001
CPI-SS034D36D2F	HLA-C_FAM3C	moderate_older	Ciliated|Treg	14.051	0.001	0.001
CPI-SS034D36D2F	HLA-C_FAM3C	moderate_younger	Secretory|Neu	13.544	0.001	0.001
CPI-SS034D36D2F	HLA-C_FAM3C	moderate_younger	Ciliated|Neu	13.504	0.001	0.001
CPI-SS034D36D2F	HLA-C_FAM3C	moderate_older	Secretory|B cell	13.104	0.001	0.001
CPI-SS034D36D2F	HLA-C_FAM3C	moderate_older	Secretory|NKT-p	12.999	0.001	0.001
CPI-SS034D36D2F	HLA-C_FAM3C	moderate_older	Secretory|NKT	12.969	1	1
CPI-SS034D36D2F	HLA-C_FAM3C	moderate_older	Secretory|nrMa	12.962	1	1
CPI-SS034D36D2F	HLA-C_FAM3C	moderate_older	Secretory|moDC	12.945	1	1
CPI-SS034D36D2F	HLA-C_FAM3C	moderate_older	Secretory|rMa	12.925	1	1
CPI-SS034D36D2F	HLA-C_FAM3C	moderate_younger	Ciliated|B cell	10.363	0.012	0.560348
CPI-SS034D36D2F	HLA-C_FAM3C	moderate_younger	Ciliated|nrMa	10.108	0.028	0.477333
CPI-SS034D36D2F	HLA-C_FAM3C	moderate_younger	Ciliated|NKT-p	10.087	1	1
CPI-SS034D36D2F	HLA-C_FAM3C	moderate_younger	Ciliated|NKT	10.083	1	1
CPI-SS034D36D2F	HLA-C_FAM3C	moderate_younger	Ciliated|moDC	10.068	1	1
CPI-SS034D36D2F	HLA-C_FAM3C	moderate_younger	Ciliated|rMa	10.061	1	1
CPI-SS034D36D2F	HLA-C_FAM3C	moderate_older	Ciliated|B cell	9.158	0.485	1
CPI-SS034D36D2F	HLA-C_FAM3C	moderate_older	Ciliated|moDC	7.522	1	1
CPI-SS034D36D2F	HLA-C_FAM3C	moderate_older	Ciliated|NKT-p	7.116	1	1
CPI-SS034D36D2F	HLA-C_FAM3C	moderate_older	Ciliated|NKT	7.086	1	1
CPI-SS034D36D2F	HLA-C_FAM3C	moderate_older	Ciliated|nrMa	7.079	1	1
CPI-SS034D36D2F	HLA-C_FAM3C	moderate_older	Ciliated|rMa	7.042	1	1
CPI-SS00150FB64	HLA-F_LILRB1	moderate_younger	Secretory|nrMa	2.237	0.001	0.001
CPI-SS00150FB64	HLA-F_LILRB1	moderate_older	Ciliated|CTL	1.816	1	1
CPI-SS00150FB64	HLA-F_LILRB1	moderate_older	Secretory|CTL	1.816	1	1
CPI-SS00150FB64	HLA-F_LILRB1	moderate_younger	Ciliated|nrMa	1.787	0.001	0.001
CPI-SS00150FB64	HLA-F_LILRB1	moderate_younger	Secretory|B cell	1.602	0.001	0.001
CPI-SS00150FB64	HLA-F_LILRB1	moderate_older	Secretory|nrMa	1.551	0.001	0.001
CPI-SS00150FB64	HLA-F_LILRB1	moderate_younger	Secretory|rMa	1.469	1	1
CPI-SS00150FB64	HLA-F_LILRB1	moderate_younger	Secretory|moDC	1.457	1	1
CPI-SS00150FB64	HLA-F_LILRB1	moderate_younger	Secretory|NKT-p	1.404	1	1
CPI-SS00150FB64	HLA-F_LILRB1	moderate_younger	Secretory|Neu	1.378	1	1
CPI-SS00150FB64	HLA-F_LILRB1	moderate_younger	Secretory|CTL	1.374	1	1
CPI-SS00150FB64	HLA-F_LILRB1	moderate_younger	Secretory|Treg	1.374	1	1
CPI-SS00150FB64	HLA-F_LILRB1	moderate_younger	Secretory|NKT	1.371	1	1
CPI-SS00150FB64	HLA-F_LILRB1	moderate_younger	Ciliated|CTL	1.331	1	1
CPI-SS00150FB64	HLA-F_LILRB1	moderate_older	Secretory|rMa	1.228	1	1
CPI-SS00150FB64	HLA-F_LILRB1	moderate_older	Secretory|B cell	1.224	0.001	0.001
CPI-SS00150FB64	HLA-F_LILRB1	moderate_older	Secretory|NKT-p	1.21	1	1
CPI-SS00150FB64	HLA-F_LILRB1	moderate_older	Secretory|moDC	1.2	1	1
CPI-SS00150FB64	HLA-F_LILRB1	moderate_younger	Ciliated|Treg	1.18	1	1
CPI-SS00150FB64	HLA-F_LILRB1	moderate_younger	Ciliated|B cell	1.152	0.001	0.001
CPI-SS00150FB64	HLA-F_LILRB1	moderate_older	Secretory|Neu	1.143	1	1
CPI-SS00150FB64	HLA-F_LILRB1	moderate_older	Secretory|Treg	1.131	1	1
CPI-SS00150FB64	HLA-F_LILRB1	moderate_younger	Ciliated|rMa	1.019	1	1
CPI-SS00150FB64	HLA-F_LILRB1	moderate_older	Ciliated|Treg	1.014	1	1
CPI-SS00150FB64	HLA-F_LILRB1	moderate_younger	Ciliated|moDC	1.007	1	1
CPI-SS00150FB64	HLA-F_LILRB1	moderate_older	Ciliated|nrMa	0.971	0.001	0.001
CPI-SS00150FB64	HLA-F_LILRB1	moderate_younger	Ciliated|NKT-p	0.954	1	1
CPI-SS00150FB64	HLA-F_LILRB1	moderate_younger	Ciliated|Neu	0.928	1	1
CPI-SS00150FB64	HLA-F_LILRB1	moderate_younger	Ciliated|NKT	0.921	1	1
CPI-SS00150FB64	HLA-F_LILRB1	moderate_older	Ciliated|Neu	0.681	1	1
CPI-SS00150FB64	HLA-F_LILRB1	moderate_older	Ciliated|rMa	0.648	1	1
CPI-SS00150FB64	HLA-F_LILRB1	moderate_older	Ciliated|B cell	0.644	0.463	1
CPI-SS00150FB64	HLA-F_LILRB1	moderate_older	Ciliated|NKT-p	0.63	1	1
CPI-SS00150FB64	HLA-F_LILRB1	moderate_older	Ciliated|moDC	0.62	1	1
CPI-SS00150FB64	HLA-F_LILRB1	moderate_older	Ciliated|NKT	0.302	1	1
CPI-SS00150FB64	HLA-F_LILRB1	moderate_older	Secretory|NKT	0.302	1	1
CPI-SS0A76A8E97	HLA-F_LILRB2	moderate_younger	Secretory|nrMa	2.756	0.001	0.001
CPI-SS0A76A8E97	HLA-F_LILRB2	moderate_younger	Ciliated|nrMa	2.306	0.001	0.001
CPI-SS0A76A8E97	HLA-F_LILRB2	moderate_older	Secretory|nrMa	2.143	0.001	0.001
CPI-SS0A76A8E97	HLA-F_LILRB2	moderate_younger	Secretory|Neu	2.091	0.001	0.001
CPI-SS0A76A8E97	HLA-F_LILRB2	moderate_older	Ciliated|CTL	1.816	1	1
CPI-SS0A76A8E97	HLA-F_LILRB2	moderate_older	Secretory|CTL	1.816	1	1
CPI-SS0A76A8E97	HLA-F_LILRB2	moderate_younger	Ciliated|Neu	1.641	0.001	0.001
CPI-SS0A76A8E97	HLA-F_LILRB2	moderate_older	Secretory|Neu	1.621	1	1
CPI-SS0A76A8E97	HLA-F_LILRB2	moderate_older	Ciliated|nrMa	1.563	0.001	0.001
CPI-SS0A76A8E97	HLA-F_LILRB2	moderate_younger	Secretory|moDC	1.538	1	1
CPI-SS0A76A8E97	HLA-F_LILRB2	moderate_younger	Secretory|NKT-p	1.439	1	1
CPI-SS0A76A8E97	HLA-F_LILRB2	moderate_younger	Secretory|rMa	1.427	1	1
CPI-SS0A76A8E97	HLA-F_LILRB2	moderate_younger	Secretory|NKT	1.388	1	1
CPI-SS0A76A8E97	HLA-F_LILRB2	moderate_younger	Secretory|CTL	1.376	1	1
CPI-SS0A76A8E97	HLA-F_LILRB2	moderate_younger	Secretory|Treg	1.373	1	1
CPI-SS0A76A8E97	HLA-F_LILRB2	moderate_younger	Secretory|B cell	1.372	1	1
CPI-SS0A76A8E97	HLA-F_LILRB2	moderate_younger	Ciliated|CTL	1.331	1	1
CPI-SS0A76A8E97	HLA-F_LILRB2	moderate_older	Secretory|moDC	1.257	1	1
CPI-SS0A76A8E97	HLA-F_LILRB2	moderate_younger	Ciliated|Treg	1.18	1	1
CPI-SS0A76A8E97	HLA-F_LILRB2	moderate_older	Secretory|rMa	1.161	1	1
CPI-SS0A76A8E97	HLA-F_LILRB2	moderate_older	Secretory|NKT-p	1.155	1	1
CPI-SS0A76A8E97	HLA-F_LILRB2	moderate_younger	Ciliated|moDC	1.088	1	1
CPI-SS0A76A8E97	HLA-F_LILRB2	moderate_older	Ciliated|Neu	1.041	1	1
CPI-SS0A76A8E97	HLA-F_LILRB2	moderate_older	Ciliated|Treg	1.015	1	1
CPI-SS0A76A8E97	HLA-F_LILRB2	moderate_older	Secretory|Treg	1.014	1	1
CPI-SS0A76A8E97	HLA-F_LILRB2	moderate_younger	Ciliated|NKT-p	0.989	1	1
CPI-SS0A76A8E97	HLA-F_LILRB2	moderate_younger	Ciliated|rMa	0.977	1	1
CPI-SS0A76A8E97	HLA-F_LILRB2	moderate_younger	Ciliated|NKT	0.938	1	1
CPI-SS0A76A8E97	HLA-F_LILRB2	moderate_younger	Ciliated|B cell	0.922	1	1
CPI-SS0A76A8E97	HLA-F_LILRB2	moderate_older	Ciliated|B cell	0.825	1	1
CPI-SS0A76A8E97	HLA-F_LILRB2	moderate_older	Secretory|B cell	0.825	1	1
CPI-SS0A76A8E97	HLA-F_LILRB2	moderate_older	Ciliated|moDC	0.677	1	1
CPI-SS0A76A8E97	HLA-F_LILRB2	moderate_older	Ciliated|NKT-p	0.622	1	1
CPI-SS0A76A8E97	HLA-F_LILRB2	moderate_older	Ciliated|rMa	0.581	1	1
CPI-SS0A76A8E97	HLA-F_LILRB2	moderate_older	Ciliated|NKT	0.302	1	1
CPI-SS0A76A8E97	HLA-F_LILRB2	moderate_older	Secretory|NKT	0.302	1	1
CPI-SS05CE87F88	HLA-G_LILRB1	critical_older	Ciliated|nrMa	0.946	0.001	0.001
CPI-SS05CE87F88	HLA-G_LILRB1	critical_younger	Ciliated|nrMa	0.795	0.001	0.001
CPI-SS05CE87F88	HLA-G_LILRB1	critical_younger	Secretory|nrMa	0.795	0.001	0.001
CPI-SS05CE87F88	HLA-G_LILRB1	critical_younger	Ciliated|B cell	0.212	0.001	0.001
CPI-SS05CE87F88	HLA-G_LILRB1	critical_younger	Secretory|B cell	0.212	0.001	0.001
CPI-SS05CE87F88	HLA-G_LILRB1	critical_older	Ciliated|B cell	0.319	0.052	1
CPI-SS05CE87F88	HLA-G_LILRB1	critical_older	Ciliated|rMa	0.317	0.072	1
CPI-SS05CE87F88	HLA-G_LILRB1	critical_older	Ciliated|NKT-p	0.083	0.905	1
CPI-SS05CE87F88	HLA-G_LILRB1	critical_older	Secretory|nrMa	0.945	1	1
CPI-SS05CE87F88	HLA-G_LILRB1	critical_older	Ciliated|moDC	0.381	1	1
CPI-SS05CE87F88	HLA-G_LILRB1	critical_older	Secretory|moDC	0.379	1	1
CPI-SS05CE87F88	HLA-G_LILRB1	critical_older	Secretory|B cell	0.317	1	1
CPI-SS05CE87F88	HLA-G_LILRB1	critical_older	Secretory|rMa	0.315	1	1
CPI-SS05CE87F88	HLA-G_LILRB1	critical_younger	Secretory|moDC	0.166	1	1
CPI-SS05CE87F88	HLA-G_LILRB1	critical_younger	Ciliated|moDC	0.165	1	1
CPI-SS05CE87F88	HLA-G_LILRB1	critical_younger	Ciliated|NKT-p	0.127	1	1
CPI-SS05CE87F88	HLA-G_LILRB1	critical_younger	Secretory|NKT-p	0.127	1	1
CPI-SS05CE87F88	HLA-G_LILRB1	critical_older	Secretory|NKT-p	0.081	1	1
CPI-SS05CE87F88	HLA-G_LILRB1	critical_younger	Ciliated|rMa	0.064	1	1
CPI-SS05CE87F88	HLA-G_LILRB1	critical_younger	Secretory|rMa	0.064	1	1
CPI-SS05CE87F88	HLA-G_LILRB1	critical_younger	Ciliated|CTL	0.057	1	1
CPI-SS05CE87F88	HLA-G_LILRB1	critical_younger	Secretory|CTL	0.057	1	1
CPI-SS05CE87F88	HLA-G_LILRB1	critical_older	Secretory|Neu	0.044	1	1
CPI-SS05CE87F88	HLA-G_LILRB1	critical_older	Ciliated|Neu	0.043	1	1
CPI-SS05CE87F88	HLA-G_LILRB1	critical_older	Ciliated|CTL	0.038	1	1
CPI-SS05CE87F88	HLA-G_LILRB1	critical_older	Ciliated|Treg	0.036	1	1
CPI-SS05CE87F88	HLA-G_LILRB1	critical_older	Secretory|CTL	0.036	1	1
CPI-SS05CE87F88	HLA-G_LILRB1	critical_older	Secretory|Treg	0.035	1	1
CPI-SS05CE87F88	HLA-G_LILRB1	critical_younger	Ciliated|Neu	0.026	1	1
CPI-SS05CE87F88	HLA-G_LILRB1	critical_younger	Secretory|Neu	0.026	1	1
CPI-SS05CE87F88	HLA-G_LILRB1	critical_younger	Ciliated|Treg	0.019	1	1
CPI-SS05CE87F88	HLA-G_LILRB1	critical_younger	Secretory|Treg	0.019	1	1
CPI-SS05CE87F88	HLA-G_LILRB1	critical_older	Ciliated|NKT	0	1	1
CPI-SS05CE87F88	HLA-G_LILRB1	critical_older	Secretory|NKT	0	1	1
CPI-SS05CE87F88	HLA-G_LILRB1	critical_younger	Ciliated|NKT	0	1	1
CPI-SS05CE87F88	HLA-G_LILRB1	critical_younger	Secretory|NKT	0	1	1
CPI-SS0DBA81CCF	HLA-G_LILRB2	critical_younger	Secretory|nrMa	1.285	0.001	0.001
CPI-SS0DBA81CCF	HLA-G_LILRB2	critical_younger	Ciliated|nrMa	1.284	0.001	0.001
CPI-SS0DBA81CCF	HLA-G_LILRB2	critical_older	Ciliated|nrMa	0.822	0.001	0.001
CPI-SS0DBA81CCF	HLA-G_LILRB2	critical_younger	Ciliated|Neu	0.749	0.001	0.001
CPI-SS0DBA81CCF	HLA-G_LILRB2	critical_younger	Secretory|Neu	0.749	0.001	0.001
CPI-SS0DBA81CCF	HLA-G_LILRB2	critical_older	Ciliated|moDC	0.449	0.001	0.001
CPI-SS0DBA81CCF	HLA-G_LILRB2	critical_older	Ciliated|Neu	0.323	0.001	0.001
CPI-SS0DBA81CCF	HLA-G_LILRB2	critical_older	Ciliated|rMa	0.295	0.14	1
CPI-SS0DBA81CCF	HLA-G_LILRB2	critical_older	Secretory|nrMa	0.821	1	1
CPI-SS0DBA81CCF	HLA-G_LILRB2	critical_older	Secretory|moDC	0.447	1	1
CPI-SS0DBA81CCF	HLA-G_LILRB2	critical_older	Secretory|Neu	0.322	1	1
CPI-SS0DBA81CCF	HLA-G_LILRB2	critical_older	Secretory|rMa	0.293	1	1
CPI-SS0DBA81CCF	HLA-G_LILRB2	critical_younger	Secretory|moDC	0.148	1	1
CPI-SS0DBA81CCF	HLA-G_LILRB2	critical_younger	Ciliated|moDC	0.147	1	1
CPI-SS0DBA81CCF	HLA-G_LILRB2	critical_older	Ciliated|Treg	0.08	1	1
CPI-SS0DBA81CCF	HLA-G_LILRB2	critical_older	Secretory|Treg	0.079	1	1
CPI-SS0DBA81CCF	HLA-G_LILRB2	critical_older	Ciliated|CTL	0.037	1	1
CPI-SS0DBA81CCF	HLA-G_LILRB2	critical_older	Ciliated|NKT-p	0.037	1	1
CPI-SS0DBA81CCF	HLA-G_LILRB2	critical_older	Secretory|CTL	0.036	1	1
CPI-SS0DBA81CCF	HLA-G_LILRB2	critical_older	Secretory|NKT-p	0.036	1	1
CPI-SS0DBA81CCF	HLA-G_LILRB2	critical_older	Ciliated|B cell	0.032	1	1
CPI-SS0DBA81CCF	HLA-G_LILRB2	critical_younger	Ciliated|CTL	0.032	1	1
CPI-SS0DBA81CCF	HLA-G_LILRB2	critical_younger	Secretory|CTL	0.032	1	1
CPI-SS0DBA81CCF	HLA-G_LILRB2	critical_younger	Ciliated|rMa	0.031	1	1
CPI-SS0DBA81CCF	HLA-G_LILRB2	critical_younger	Secretory|rMa	0.031	1	1
CPI-SS0DBA81CCF	HLA-G_LILRB2	critical_older	Secretory|B cell	0.029	1	1
CPI-SS0DBA81CCF	HLA-G_LILRB2	critical_younger	Ciliated|NKT	0.029	1	1
CPI-SS0DBA81CCF	HLA-G_LILRB2	critical_younger	Secretory|NKT	0.029	1	1
CPI-SS0DBA81CCF	HLA-G_LILRB2	critical_younger	Secretory|Treg	0.022	1	1
CPI-SS0DBA81CCF	HLA-G_LILRB2	critical_younger	Ciliated|Treg	0.021	1	1
CPI-SS0DBA81CCF	HLA-G_LILRB2	critical_younger	Secretory|B cell	0.021	1	1
CPI-SS0DBA81CCF	HLA-G_LILRB2	critical_younger	Ciliated|B cell	0.02	1	1
CPI-SS0DBA81CCF	HLA-G_LILRB2	critical_younger	Ciliated|NKT-p	0.019	1	1
CPI-SS0DBA81CCF	HLA-G_LILRB2	critical_younger	Secretory|NKT-p	0.019	1	1
CPI-SS0DBA81CCF	HLA-G_LILRB2	critical_older	Ciliated|NKT	0	1	1
CPI-SS0DBA81CCF	HLA-G_LILRB2	critical_older	Secretory|NKT	0	1	1
CPI-SS0E9A581F8	ICAM1_ITGAL	moderate_younger	Ciliated|Neu	2.77	1	1
CPI-SS0E9A581F8	ICAM1_ITGAL	moderate_younger	Secretory|Neu	2.752	1	1
CPI-SS0E9A581F8	ICAM1_ITGAL	moderate_younger	Ciliated|CTL	1.312	1	1
CPI-SS0E9A581F8	ICAM1_ITGAL	moderate_younger	Secretory|CTL	1.286	0.001	0.001
CPI-SS0E9A581F8	ICAM1_ITGAL	moderate_older	Ciliated|Neu	1.185	0.001	0.001
CPI-SS0E9A581F8	ICAM1_ITGAL	moderate_older	Secretory|Neu	1.166	1	1
CPI-SS0E9A581F8	ICAM1_ITGAL	moderate_younger	Ciliated|nrMa	1.025	1	1
CPI-SS0E9A581F8	ICAM1_ITGAL	moderate_younger	Secretory|nrMa	1.007	1	1
CPI-SS0E9A581F8	ICAM1_ITGAL	moderate_older	Secretory|CTL	0.863	0.001	0.001
CPI-SS0E9A581F8	ICAM1_ITGAL	moderate_older	Ciliated|CTL	0.848	1	1
CPI-SS0E9A581F8	ICAM1_ITGAL	moderate_younger	Ciliated|Treg	0.795	1	1
CPI-SS0E9A581F8	ICAM1_ITGAL	moderate_younger	Secretory|Treg	0.769	0.642	1
CPI-SS0E9A581F8	ICAM1_ITGAL	moderate_older	Ciliated|nrMa	0.715	0.001	0.001
CPI-SS0E9A581F8	ICAM1_ITGAL	moderate_older	Secretory|nrMa	0.697	1	1
CPI-SS0E9A581F8	ICAM1_ITGAL	moderate_older	Secretory|Treg	0.501	0.001	0.001
CPI-SS0E9A581F8	ICAM1_ITGAL	moderate_older	Ciliated|Treg	0.486	1	1
CPI-SS0E9A581F8	ICAM1_ITGAL	moderate_older	Secretory|B cell	0.367	0.265	1
CPI-SS0E9A581F8	ICAM1_ITGAL	moderate_younger	Ciliated|B cell	0.281	1	1
CPI-SS0E9A581F8	ICAM1_ITGAL	moderate_younger	Secretory|B cell	0.256	1	1
CPI-SS0E9A581F8	ICAM1_ITGAL	moderate_younger	Ciliated|NKT	0.227	1	1
CPI-SS0E9A581F8	ICAM1_ITGAL	moderate_younger	Secretory|NKT	0.201	1	1
CPI-SS0E9A581F8	ICAM1_ITGAL	moderate_younger	Ciliated|NKT-p	0.16	1	1
CPI-SS0E9A581F8	ICAM1_ITGAL	moderate_younger	Ciliated|rMa	0.139	1	1
CPI-SS0E9A581F8	ICAM1_ITGAL	moderate_younger	Secretory|NKT-p	0.134	1	1
CPI-SS0E9A581F8	ICAM1_ITGAL	moderate_older	Secretory|NKT	0.121	1	1
CPI-SS0E9A581F8	ICAM1_ITGAL	moderate_younger	Secretory|rMa	0.121	1	1
CPI-SS0E9A581F8	ICAM1_ITGAL	moderate_younger	Ciliated|moDC	0.106	1	1
CPI-SS0E9A581F8	ICAM1_ITGAL	moderate_older	Ciliated|NKT	0.106	1	1
CPI-SS0E9A581F8	ICAM1_ITGAL	moderate_older	Ciliated|moDC	0.089	1	1
CPI-SS0E9A581F8	ICAM1_ITGAL	moderate_older	Ciliated|B cell	0.086	0.9	1
CPI-SS0E9A581F8	ICAM1_ITGAL	moderate_older	Ciliated|NKT-p	0.081	1	1
CPI-SS0E9A581F8	ICAM1_ITGAL	moderate_older	Ciliated|rMa	0.081	1	1
CPI-SS0E9A581F8	ICAM1_ITGAL	moderate_younger	Secretory|moDC	0.08	1	1
CPI-SS0E9A581F8	ICAM1_ITGAL	moderate_older	Secretory|NKT-p	0.077	1	1
CPI-SS0E9A581F8	ICAM1_ITGAL	moderate_older	Secretory|moDC	0.071	1	1
CPI-SS0E9A581F8	ICAM1_ITGAL	moderate_older	Secretory|rMa	0.067	1	1
CPI-SC09E5431A2	IFNG_Type II IFNR	critical_younger	Secretory|CTL	1.754	0.001	0.001
CPI-SC09E5431A2	IFNG_Type II IFNR	critical_younger	Ciliated|CTL	1.664	0.001	0.001
CPI-SC09E5431A2	IFNG_Type II IFNR	critical_older	Secretory|CTL	1.044	0.001	0.001
CPI-SC09E5431A2	IFNG_Type II IFNR	critical_older	Ciliated|CTL	0.884	0.001	0.001
CPI-SC09E5431A2	IFNG_Type II IFNR	critical_younger	Secretory|NKT-p	0.871	0.012	0.447429
CPI-SC09E5431A2	IFNG_Type II IFNR	critical_younger	Ciliated|NKT-p	0.781	0.1	1
CPI-SC09E5431A2	IFNG_Type II IFNR	critical_older	Secretory|Treg	0.633	0.344	1
CPI-SC09E5431A2	IFNG_Type II IFNR	critical_older	Secretory|NKT-p	0.506	0.811	1
CPI-SC09E5431A2	IFNG_Type II IFNR	critical_older	Ciliated|Treg	0.473	0.925	1
CPI-SC09E5431A2	IFNG_Type II IFNR	critical_older	Ciliated|NKT-p	0.346	0.955	1
CPI-SC09E5431A2	IFNG_Type II IFNR	critical_older	Secretory|NKT	0.757	1	1
CPI-SC09E5431A2	IFNG_Type II IFNR	critical_older	Ciliated|NKT	0.596	1	1
CPI-SC09E5431A2	IFNG_Type II IFNR	critical_younger	Secretory|NKT	0.558	1	1
CPI-SC09E5431A2	IFNG_Type II IFNR	critical_younger	Ciliated|NKT	0.467	1	1
CPI-SC09E5431A2	IFNG_Type II IFNR	critical_older	Secretory|moDC	0.275	1	1
CPI-SC09E5431A2	IFNG_Type II IFNR	critical_older	Secretory|nrMa	0.268	1	1
CPI-SC09E5431A2	IFNG_Type II IFNR	critical_older	Secretory|Neu	0.262	1	1
CPI-SC09E5431A2	IFNG_Type II IFNR	critical_younger	Secretory|Treg	0.249	1	1
CPI-SC09E5431A2	IFNG_Type II IFNR	critical_younger	Secretory|rMa	0.181	1	1
CPI-SC09E5431A2	IFNG_Type II IFNR	critical_younger	Secretory|moDC	0.174	1	1
CPI-SC09E5431A2	IFNG_Type II IFNR	critical_younger	Secretory|Neu	0.167	1	1
CPI-SC09E5431A2	IFNG_Type II IFNR	critical_younger	Secretory|B cell	0.165	1	1
CPI-SC09E5431A2	IFNG_Type II IFNR	critical_younger	Ciliated|Treg	0.159	1	1
CPI-SC09E5431A2	IFNG_Type II IFNR	critical_older	Ciliated|moDC	0.115	1	1
CPI-SC09E5431A2	IFNG_Type II IFNR	critical_older	Ciliated|nrMa	0.108	1	1
CPI-SC09E5431A2	IFNG_Type II IFNR	critical_older	Ciliated|Neu	0.101	1	1
CPI-SC09E5431A2	IFNG_Type II IFNR	critical_younger	Ciliated|rMa	0.09	1	1
CPI-SC09E5431A2	IFNG_Type II IFNR	critical_younger	Ciliated|moDC	0.084	1	1
CPI-SC09E5431A2	IFNG_Type II IFNR	critical_younger	Ciliated|Neu	0.076	1	1
CPI-SC09E5431A2	IFNG_Type II IFNR	critical_younger	Ciliated|B cell	0.074	1	1
CPI-SC09E5431A2	IFNG_Type II IFNR	critical_older	Ciliated|B cell	0	1	1
CPI-SC09E5431A2	IFNG_Type II IFNR	critical_older	Ciliated|rMa	0	1	1
CPI-SC09E5431A2	IFNG_Type II IFNR	critical_older	Secretory|B cell	0	1	1
CPI-SC09E5431A2	IFNG_Type II IFNR	critical_older	Secretory|rMa	0	1	1
CPI-SC09E5431A2	IFNG_Type II IFNR	critical_younger	Ciliated|nrMa	0	1	1
CPI-SC09E5431A2	IFNG_Type II IFNR	critical_younger	Secretory|nrMa	0	1	1
CPI-SC09E5431A2	IFNG_Type II IFNR	moderate_younger	Secretory|CTL	4.308	0.001	0.001
CPI-SC09E5431A2	IFNG_Type II IFNR	moderate_younger	Ciliated|CTL	4.202	0.001	0.001
CPI-SC09E5431A2	IFNG_Type II IFNR	moderate_older	Secretory|CTL	2.219	0.001	0.001
CPI-SC09E5431A2	IFNG_Type II IFNR	moderate_older	Ciliated|CTL	2.124	0.001	0.001
CPI-SC09E5431A2	IFNG_Type II IFNR	moderate_younger	Secretory|nrMa	1.014	1	1
CPI-SC09E5431A2	IFNG_Type II IFNR	moderate_younger	Ciliated|nrMa	1.013	1	1
CPI-SC09E5431A2	IFNG_Type II IFNR	moderate_younger	Secretory|NKT	0.923	0.001	0.001
CPI-SC09E5431A2	IFNG_Type II IFNR	moderate_younger	Ciliated|NKT	0.817	0.184	1
CPI-SC09E5431A2	IFNG_Type II IFNR	moderate_younger	Ciliated|Neu	0.809	1	1
CPI-SC09E5431A2	IFNG_Type II IFNR	moderate_younger	Secretory|Neu	0.809	1	1
CPI-SC09E5431A2	IFNG_Type II IFNR	moderate_younger	Secretory|Treg	0.533	1	1
CPI-SC09E5431A2	IFNG_Type II IFNR	moderate_younger	Ciliated|moDC	0.441	1	1
CPI-SC09E5431A2	IFNG_Type II IFNR	moderate_younger	Secretory|moDC	0.441	1	1
CPI-SC09E5431A2	IFNG_Type II IFNR	moderate_younger	Ciliated|Treg	0.428	1	1
CPI-SC09E5431A2	IFNG_Type II IFNR	moderate_younger	Secretory|B cell	0.409	1	1
CPI-SC09E5431A2	IFNG_Type II IFNR	moderate_younger	Ciliated|B cell	0.408	1	1
CPI-SC09E5431A2	IFNG_Type II IFNR	moderate_younger	Secretory|NKT-p	0.397	1	1
CPI-SC09E5431A2	IFNG_Type II IFNR	moderate_older	Secretory|Treg	0.354	1	1
CPI-SC09E5431A2	IFNG_Type II IFNR	moderate_younger	Ciliated|rMa	0.291	1	1
CPI-SC09E5431A2	IFNG_Type II IFNR	moderate_younger	Secretory|rMa	0.291	1	1
CPI-SC09E5431A2	IFNG_Type II IFNR	moderate_younger	Ciliated|NKT-p	0.291	1	1
CPI-SC09E5431A2	IFNG_Type II IFNR	moderate_older	Secretory|NKT	0.278	1	1
CPI-SC09E5431A2	IFNG_Type II IFNR	moderate_older	Ciliated|Treg	0.259	1	1
CPI-SC09E5431A2	IFNG_Type II IFNR	moderate_older	Secretory|NKT-p	0.241	1	1
CPI-SC09E5431A2	IFNG_Type II IFNR	moderate_older	Secretory|rMa	0.185	1	1
CPI-SC09E5431A2	IFNG_Type II IFNR	moderate_older	Ciliated|NKT	0.183	1	1
CPI-SC09E5431A2	IFNG_Type II IFNR	moderate_older	Secretory|moDC	0.182	1	1
CPI-SC09E5431A2	IFNG_Type II IFNR	moderate_older	Secretory|Neu	0.182	1	1
CPI-SC09E5431A2	IFNG_Type II IFNR	moderate_older	Ciliated|NKT-p	0.146	1	1
CPI-SC09E5431A2	IFNG_Type II IFNR	moderate_older	Ciliated|rMa	0.09	1	1
CPI-SC09E5431A2	IFNG_Type II IFNR	moderate_older	Ciliated|moDC	0.087	1	1
CPI-SC09E5431A2	IFNG_Type II IFNR	moderate_older	Ciliated|Neu	0.087	1	1
CPI-SC09E5431A2	IFNG_Type II IFNR	moderate_older	Ciliated|B cell	0	1	1
CPI-SC09E5431A2	IFNG_Type II IFNR	moderate_older	Ciliated|nrMa	0	1	1
CPI-SC09E5431A2	IFNG_Type II IFNR	moderate_older	Secretory|B cell	0	1	1
CPI-SC09E5431A2	IFNG_Type II IFNR	moderate_older	Secretory|nrMa	0	1	1
CPI-CS06072FF4E	IL1 receptor_IL1A	moderate_younger	Secretory|nrMa	0.66	0.001	0.001
CPI-CS06072FF4E	IL1 receptor_IL1A	moderate_younger	Ciliated|nrMa	0.631	0.001	0.001
CPI-CS06072FF4E	IL1 receptor_IL1A	moderate_younger	Ciliated|Neu	0.505	1	1
CPI-CS06072FF4E	IL1 receptor_IL1A	moderate_younger	Secretory|Neu	0.504	1	1
CPI-CS06072FF4E	IL1 receptor_IL1A	moderate_older	Secretory|nrMa	0.484	1	1
CPI-CS06072FF4E	IL1 receptor_IL1A	moderate_older	Ciliated|nrMa	0.447	1	1
CPI-CS06072FF4E	IL1 receptor_IL1A	moderate_older	Ciliated|Neu	0.438	1	1
CPI-CS06072FF4E	IL1 receptor_IL1A	moderate_older	Secretory|Neu	0.435	1	1
CPI-CS06072FF4E	IL1 receptor_IL1A	moderate_younger	Secretory|B cell	0.104	1	1
CPI-CS06072FF4E	IL1 receptor_IL1A	moderate_older	Secretory|NKT	0.101	1	1
CPI-CS06072FF4E	IL1 receptor_IL1A	moderate_younger	Secretory|rMa	0.097	1	1
CPI-CS06072FF4E	IL1 receptor_IL1A	moderate_younger	Secretory|NKT-p	0.091	1	1
CPI-CS06072FF4E	IL1 receptor_IL1A	moderate_older	Secretory|rMa	0.086	1	1
CPI-CS06072FF4E	IL1 receptor_IL1A	moderate_younger	Secretory|moDC	0.085	1	1
CPI-CS06072FF4E	IL1 receptor_IL1A	moderate_younger	Secretory|CTL	0.084	1	1
CPI-CS06072FF4E	IL1 receptor_IL1A	moderate_younger	Secretory|NKT	0.084	1	1
CPI-CS06072FF4E	IL1 receptor_IL1A	moderate_younger	Secretory|Treg	0.083	1	1
CPI-CS06072FF4E	IL1 receptor_IL1A	moderate_younger	Ciliated|B cell	0.075	1	1
CPI-CS06072FF4E	IL1 receptor_IL1A	moderate_younger	Ciliated|rMa	0.068	1	1
CPI-CS06072FF4E	IL1 receptor_IL1A	moderate_older	Ciliated|NKT	0.065	1	1
CPI-CS06072FF4E	IL1 receptor_IL1A	moderate_older	Ciliated|rMa	0.063	1	1
CPI-CS06072FF4E	IL1 receptor_IL1A	moderate_younger	Ciliated|NKT-p	0.062	1	1
CPI-CS06072FF4E	IL1 receptor_IL1A	moderate_younger	Ciliated|moDC	0.056	1	1
CPI-CS06072FF4E	IL1 receptor_IL1A	moderate_younger	Ciliated|CTL	0.055	1	1
CPI-CS06072FF4E	IL1 receptor_IL1A	moderate_younger	Ciliated|NKT	0.055	1	1
CPI-CS06072FF4E	IL1 receptor_IL1A	moderate_younger	Ciliated|Treg	0.054	1	1
CPI-CS06072FF4E	IL1 receptor_IL1A	moderate_older	Ciliated|moDC	0.034	1	1
CPI-CS06072FF4E	IL1 receptor_IL1A	moderate_older	Secretory|moDC	0.031	1	1
CPI-CS06072FF4E	IL1 receptor_IL1A	moderate_older	Ciliated|Treg	0.029	1	1
CPI-CS06072FF4E	IL1 receptor_IL1A	moderate_older	Ciliated|NKT-p	0.026	1	1
CPI-CS06072FF4E	IL1 receptor_IL1A	moderate_older	Secretory|Treg	0.026	1	1
CPI-CS06072FF4E	IL1 receptor_IL1A	moderate_older	Secretory|NKT-p	0.023	1	1
CPI-CS06072FF4E	IL1 receptor_IL1A	moderate_older	Ciliated|CTL	0.013	1	1
CPI-CS06072FF4E	IL1 receptor_IL1A	moderate_older	Secretory|CTL	0.01	1	1
CPI-CS06072FF4E	IL1 receptor_IL1A	moderate_older	Ciliated|B cell	0	1	1
CPI-CS06072FF4E	IL1 receptor_IL1A	moderate_older	Secretory|B cell	0	1	1
CPI-CS05426BFFA	IL1 receptor_IL1B	critical_younger	Secretory|nrMa	11.08	0.001	0.001
CPI-CS05426BFFA	IL1 receptor_IL1B	critical_younger	Ciliated|nrMa	11.002	0.001	0.001
CPI-CS05426BFFA	IL1 receptor_IL1B	critical_older	Secretory|nrMa	10.614	0.001	0.001
CPI-CS05426BFFA	IL1 receptor_IL1B	critical_younger	Secretory|Neu	3.702	0.001	0.001
CPI-CS05426BFFA	IL1 receptor_IL1B	critical_younger	Ciliated|Neu	3.625	0.001	0.001
CPI-CS05426BFFA	IL1 receptor_IL1B	critical_older	Secretory|Neu	2.986	0.008	0.218444
CPI-CS05426BFFA	IL1 receptor_IL1B	critical_older	Secretory|rMa	2.785	0.262	1
CPI-CS05426BFFA	IL1 receptor_IL1B	critical_older	Secretory|moDC	1.633	0.691	1
CPI-CS05426BFFA	IL1 receptor_IL1B	critical_older	Secretory|NKT-p	0.656	0.996	1
CPI-CS05426BFFA	IL1 receptor_IL1B	critical_older	Ciliated|nrMa	10.527	1	1
CPI-CS05426BFFA	IL1 receptor_IL1B	critical_older	Ciliated|Neu	2.899	1	1
CPI-CS05426BFFA	IL1 receptor_IL1B	critical_older	Ciliated|rMa	2.698	1	1
CPI-CS05426BFFA	IL1 receptor_IL1B	critical_older	Ciliated|moDC	1.546	1	1
CPI-CS05426BFFA	IL1 receptor_IL1B	critical_younger	Secretory|moDC	0.709	1	1
CPI-CS05426BFFA	IL1 receptor_IL1B	critical_younger	Ciliated|moDC	0.632	1	1
CPI-CS05426BFFA	IL1 receptor_IL1B	critical_older	Ciliated|NKT-p	0.569	1	1
CPI-CS05426BFFA	IL1 receptor_IL1B	critical_younger	Secretory|rMa	0.399	1	1
CPI-CS05426BFFA	IL1 receptor_IL1B	critical_older	Secretory|NKT	0.338	1	1
CPI-CS05426BFFA	IL1 receptor_IL1B	critical_younger	Ciliated|rMa	0.322	1	1
CPI-CS05426BFFA	IL1 receptor_IL1B	critical_older	Ciliated|NKT	0.251	1	1
CPI-CS05426BFFA	IL1 receptor_IL1B	critical_younger	Secretory|NKT-p	0.216	1	1
CPI-CS05426BFFA	IL1 receptor_IL1B	critical_older	Secretory|B cell	0.205	1	1
CPI-CS05426BFFA	IL1 receptor_IL1B	critical_younger	Secretory|B cell	0.152	1	1
CPI-CS05426BFFA	IL1 receptor_IL1B	critical_younger	Secretory|Treg	0.146	1	1
CPI-CS05426BFFA	IL1 receptor_IL1B	critical_younger	Secretory|CTL	0.142	1	1
CPI-CS05426BFFA	IL1 receptor_IL1B	critical_younger	Ciliated|NKT-p	0.139	1	1
CPI-CS05426BFFA	IL1 receptor_IL1B	critical_older	Secretory|Treg	0.136	1	1
CPI-CS05426BFFA	IL1 receptor_IL1B	critical_older	Ciliated|B cell	0.118	1	1
CPI-CS05426BFFA	IL1 receptor_IL1B	critical_older	Secretory|CTL	0.115	1	1
CPI-CS05426BFFA	IL1 receptor_IL1B	critical_younger	Secretory|NKT	0.112	1	1
CPI-CS05426BFFA	IL1 receptor_IL1B	critical_older	Ciliated|Treg	0.084	1	1
CPI-CS05426BFFA	IL1 receptor_IL1B	critical_older	Ciliated|CTL	0.08	1	1
CPI-CS05426BFFA	IL1 receptor_IL1B	critical_younger	Ciliated|B cell	0.074	1	1
CPI-CS05426BFFA	IL1 receptor_IL1B	critical_younger	Ciliated|Treg	0.068	1	1
CPI-CS05426BFFA	IL1 receptor_IL1B	critical_younger	Ciliated|CTL	0.064	1	1
CPI-CS05426BFFA	IL1 receptor_IL1B	critical_younger	Ciliated|NKT	0.035	1	1
CPI-CS05426BFFA	IL1 receptor_IL1B	moderate_younger	Secretory|Neu	18.097	0.001	0.001
CPI-CS05426BFFA	IL1 receptor_IL1B	moderate_younger	Ciliated|Neu	18.068	0.001	0.001
CPI-CS05426BFFA	IL1 receptor_IL1B	moderate_younger	Secretory|nrMa	13.93	0.001	0.001
CPI-CS05426BFFA	IL1 receptor_IL1B	moderate_younger	Ciliated|nrMa	13.9	0.001	0.001
CPI-CS05426BFFA	IL1 receptor_IL1B	moderate_older	Secretory|nrMa	9.053	0.001	0.001
CPI-CS05426BFFA	IL1 receptor_IL1B	moderate_older	Ciliated|nrMa	9.016	0.001	0.001
CPI-CS05426BFFA	IL1 receptor_IL1B	moderate_older	Secretory|Neu	3.078	0.001	0.001
CPI-CS05426BFFA	IL1 receptor_IL1B	moderate_older	Ciliated|Neu	3.042	0.001	0.001
CPI-CS05426BFFA	IL1 receptor_IL1B	moderate_younger	Secretory|rMa	0.758	1	1
CPI-CS05426BFFA	IL1 receptor_IL1B	moderate_younger	Ciliated|rMa	0.729	1	1
CPI-CS05426BFFA	IL1 receptor_IL1B	moderate_younger	Secretory|NKT-p	0.403	1	1
CPI-CS05426BFFA	IL1 receptor_IL1B	moderate_younger	Ciliated|NKT-p	0.374	1	1
CPI-CS05426BFFA	IL1 receptor_IL1B	moderate_younger	Secretory|moDC	0.333	1	1
CPI-CS05426BFFA	IL1 receptor_IL1B	moderate_older	Secretory|rMa	0.326	1	1
CPI-CS05426BFFA	IL1 receptor_IL1B	moderate_younger	Ciliated|moDC	0.304	1	1
CPI-CS05426BFFA	IL1 receptor_IL1B	moderate_older	Ciliated|rMa	0.289	1	1
CPI-CS05426BFFA	IL1 receptor_IL1B	moderate_older	Secretory|moDC	0.192	1	1
CPI-CS05426BFFA	IL1 receptor_IL1B	moderate_younger	Secretory|NKT	0.172	1	1
CPI-CS05426BFFA	IL1 receptor_IL1B	moderate_younger	Secretory|CTL	0.169	1	1
CPI-CS05426BFFA	IL1 receptor_IL1B	moderate_older	Ciliated|moDC	0.155	1	1
CPI-CS05426BFFA	IL1 receptor_IL1B	moderate_younger	Ciliated|NKT	0.143	1	1
CPI-CS05426BFFA	IL1 receptor_IL1B	moderate_younger	Ciliated|CTL	0.139	1	1
CPI-CS05426BFFA	IL1 receptor_IL1B	moderate_younger	Secretory|Treg	0.127	1	1
CPI-CS05426BFFA	IL1 receptor_IL1B	moderate_older	Secretory|B cell	0.124	1	1
CPI-CS05426BFFA	IL1 receptor_IL1B	moderate_older	Secretory|NKT-p	0.12	1	1
CPI-CS05426BFFA	IL1 receptor_IL1B	moderate_older	Secretory|NKT	0.102	1	1
CPI-CS05426BFFA	IL1 receptor_IL1B	moderate_younger	Ciliated|Treg	0.098	1	1
CPI-CS05426BFFA	IL1 receptor_IL1B	moderate_younger	Secretory|B cell	0.095	1	1
CPI-CS05426BFFA	IL1 receptor_IL1B	moderate_older	Ciliated|B cell	0.088	1	1
CPI-CS05426BFFA	IL1 receptor_IL1B	moderate_older	Secretory|CTL	0.088	1	1
CPI-CS05426BFFA	IL1 receptor_IL1B	moderate_older	Ciliated|NKT-p	0.083	1	1
CPI-CS05426BFFA	IL1 receptor_IL1B	moderate_younger	Ciliated|B cell	0.066	1	1
CPI-CS05426BFFA	IL1 receptor_IL1B	moderate_older	Ciliated|NKT	0.066	1	1
CPI-CS05426BFFA	IL1 receptor_IL1B	moderate_older	Ciliated|Treg	0.058	1	1
CPI-CS05426BFFA	IL1 receptor_IL1B	moderate_older	Ciliated|CTL	0.051	1	1
CPI-CS05426BFFA	IL1 receptor_IL1B	moderate_older	Secretory|Treg	0.046	1	1
CPI-CS0DEBE7B69	IL1 receptor_IL1RN	moderate_younger	Secretory|Neu	19.128	0.001	0.001
CPI-CS0DEBE7B69	IL1 receptor_IL1RN	moderate_younger	Ciliated|Neu	19.099	0.001	0.001
CPI-CS0DEBE7B69	IL1 receptor_IL1RN	moderate_older	Secretory|Neu	6.272	0.001	0.001
CPI-CS0DEBE7B69	IL1 receptor_IL1RN	moderate_older	Ciliated|Neu	6.235	0.001	0.001
CPI-CS0DEBE7B69	IL1 receptor_IL1RN	moderate_younger	Secretory|nrMa	5.228	0.004	0.0728136
CPI-CS0DEBE7B69	IL1 receptor_IL1RN	moderate_younger	Ciliated|nrMa	5.199	0.004	0.074069
CPI-CS0DEBE7B69	IL1 receptor_IL1RN	moderate_older	Secretory|nrMa	3.474	0.001	0.001
CPI-CS0DEBE7B69	IL1 receptor_IL1RN	moderate_older	Ciliated|nrMa	3.438	0.001	0.001
CPI-CS0DEBE7B69	IL1 receptor_IL1RN	moderate_younger	Secretory|rMa	0.561	1	1
CPI-CS0DEBE7B69	IL1 receptor_IL1RN	moderate_younger	Ciliated|rMa	0.532	1	1
CPI-CS0DEBE7B69	IL1 receptor_IL1RN	moderate_older	Secretory|moDC	0.301	1	1
CPI-CS0DEBE7B69	IL1 receptor_IL1RN	moderate_younger	Secretory|moDC	0.284	1	1
CPI-CS0DEBE7B69	IL1 receptor_IL1RN	moderate_older	Ciliated|moDC	0.265	1	1
CPI-CS0DEBE7B69	IL1 receptor_IL1RN	moderate_younger	Ciliated|moDC	0.255	1	1
CPI-CS0DEBE7B69	IL1 receptor_IL1RN	moderate_younger	Secretory|NKT-p	0.239	1	1
CPI-CS0DEBE7B69	IL1 receptor_IL1RN	moderate_younger	Secretory|B cell	0.233	1	1
CPI-CS0DEBE7B69	IL1 receptor_IL1RN	moderate_older	Secretory|rMa	0.223	1	1
CPI-CS0DEBE7B69	IL1 receptor_IL1RN	moderate_older	Secretory|NKT-p	0.22	1	1
CPI-CS0DEBE7B69	IL1 receptor_IL1RN	moderate_younger	Secretory|CTL	0.211	1	1
CPI-CS0DEBE7B69	IL1 receptor_IL1RN	moderate_younger	Secretory|Treg	0.211	1	1
CPI-CS0DEBE7B69	IL1 receptor_IL1RN	moderate_younger	Ciliated|NKT-p	0.21	1	1
CPI-CS0DEBE7B69	IL1 receptor_IL1RN	moderate_younger	Ciliated|B cell	0.204	1	1
CPI-CS0DEBE7B69	IL1 receptor_IL1RN	moderate_younger	Secretory|NKT	0.195	1	1
CPI-CS0DEBE7B69	IL1 receptor_IL1RN	moderate_older	Secretory|Treg	0.189	1	1
CPI-CS0DEBE7B69	IL1 receptor_IL1RN	moderate_older	Ciliated|NKT-p	0.183	1	1
CPI-CS0DEBE7B69	IL1 receptor_IL1RN	moderate_younger	Ciliated|CTL	0.182	1	1
CPI-CS0DEBE7B69	IL1 receptor_IL1RN	moderate_older	Secretory|CTL	0.173	1	1
CPI-CS0DEBE7B69	IL1 receptor_IL1RN	moderate_older	Secretory|NKT	0.169	1	1
CPI-CS0DEBE7B69	IL1 receptor_IL1RN	moderate_younger	Ciliated|Treg	0.167	1	1
CPI-CS0DEBE7B69	IL1 receptor_IL1RN	moderate_older	Ciliated|rMa	0.165	1	1
CPI-CS0DEBE7B69	IL1 receptor_IL1RN	moderate_younger	Ciliated|NKT	0.155	1	1
CPI-CS0DEBE7B69	IL1 receptor_IL1RN	moderate_older	Ciliated|Treg	0.113	1	1
CPI-CS0DEBE7B69	IL1 receptor_IL1RN	moderate_older	Ciliated|NKT	0.105	1	1
CPI-CS0DEBE7B69	IL1 receptor_IL1RN	moderate_older	Ciliated|CTL	0.066	1	1
CPI-CS0DEBE7B69	IL1 receptor_IL1RN	moderate_older	Ciliated|B cell	0	1	1
CPI-CS0DEBE7B69	IL1 receptor_IL1RN	moderate_older	Secretory|B cell	0	1	1
CPI-CC0B39F327D	IL17 AF_IL17 receptor AC	moderate_younger	Secretory|Treg	0.684	0.001	0.001
CPI-CC0B39F327D	IL17 AF_IL17 receptor AC	moderate_younger	Ciliated|Treg	0.675	0.001	0.001
CPI-CC0B39F327D	IL17 AF_IL17 receptor AC	moderate_older	Secretory|Treg	0.583	1	1
CPI-CC0B39F327D	IL17 AF_IL17 receptor AC	moderate_older	Ciliated|Treg	0.573	1	1
CPI-CC0B39F327D	IL17 AF_IL17 receptor AC	moderate_younger	Secretory|CTL	0.206	1	1
CPI-CC0B39F327D	IL17 AF_IL17 receptor AC	moderate_younger	Ciliated|CTL	0.198	1	1
CPI-CC0B39F327D	IL17 AF_IL17 receptor AC	moderate_younger	Secretory|NKT	0.152	1	1
CPI-CC0B39F327D	IL17 AF_IL17 receptor AC	moderate_younger	Ciliated|NKT	0.144	1	1
CPI-CC0B39F327D	IL17 AF_IL17 receptor AC	moderate_older	Secretory|CTL	0.113	1	1
CPI-CC0B39F327D	IL17 AF_IL17 receptor AC	moderate_older	Ciliated|CTL	0.103	1	1
CPI-CC0B39F327D	IL17 AF_IL17 receptor AC	moderate_younger	Secretory|moDC	0.079	1	1
CPI-CC0B39F327D	IL17 AF_IL17 receptor AC	moderate_older	Secretory|NKT	0.079	1	1
CPI-CC0B39F327D	IL17 AF_IL17 receptor AC	moderate_younger	Secretory|NKT-p	0.075	1	1
CPI-CC0B39F327D	IL17 AF_IL17 receptor AC	moderate_younger	Ciliated|moDC	0.07	1	1
CPI-CC0B39F327D	IL17 AF_IL17 receptor AC	moderate_older	Ciliated|NKT	0.069	1	1
CPI-CC0B39F327D	IL17 AF_IL17 receptor AC	moderate_younger	Secretory|rMa	0.069	1	1
CPI-CC0B39F327D	IL17 AF_IL17 receptor AC	moderate_younger	Ciliated|NKT-p	0.066	1	1
CPI-CC0B39F327D	IL17 AF_IL17 receptor AC	moderate_younger	Secretory|nrMa	0.066	1	1
CPI-CC0B39F327D	IL17 AF_IL17 receptor AC	moderate_younger	Secretory|Neu	0.064	1	1
CPI-CC0B39F327D	IL17 AF_IL17 receptor AC	moderate_older	Secretory|Neu	0.06	1	1
CPI-CC0B39F327D	IL17 AF_IL17 receptor AC	moderate_younger	Ciliated|rMa	0.06	1	1
CPI-CC0B39F327D	IL17 AF_IL17 receptor AC	moderate_older	Secretory|moDC	0.059	1	1
CPI-CC0B39F327D	IL17 AF_IL17 receptor AC	moderate_younger	Ciliated|nrMa	0.057	1	1
CPI-CC0B39F327D	IL17 AF_IL17 receptor AC	moderate_younger	Ciliated|Neu	0.055	1	1
CPI-CC0B39F327D	IL17 AF_IL17 receptor AC	moderate_older	Ciliated|moDC	0.049	1	1
CPI-CC0B39F327D	IL17 AF_IL17 receptor AC	moderate_older	Ciliated|Neu	0.049	1	1
CPI-CC0B39F327D	IL17 AF_IL17 receptor AC	moderate_older	Ciliated|nrMa	0.019	1	1
CPI-CC0B39F327D	IL17 AF_IL17 receptor AC	moderate_older	Ciliated|rMa	0.013	1	1
CPI-CC0B39F327D	IL17 AF_IL17 receptor AC	moderate_older	Ciliated|NKT-p	0.008	1	1
CPI-CC0B39F327D	IL17 AF_IL17 receptor AC	moderate_older	Ciliated|B cell	0	1	1
CPI-CC0B39F327D	IL17 AF_IL17 receptor AC	moderate_younger	Ciliated|B cell	0	1	1
CPI-CC0B39F327D	IL17 AF_IL17 receptor AC	moderate_older	Secretory|B cell	0	1	1
CPI-CC0B39F327D	IL17 AF_IL17 receptor AC	moderate_younger	Secretory|B cell	0	1	1
CPI-CC0B39F327D	IL17 AF_IL17 receptor AC	moderate_older	Secretory|NKT-p	0	1	1
CPI-CC0B39F327D	IL17 AF_IL17 receptor AC	moderate_older	Secretory|nrMa	0	1	1
CPI-CC0B39F327D	IL17 AF_IL17 receptor AC	moderate_older	Secretory|rMa	0	1	1
CPI-CS0558AB6A5	IL17 receptor AC_IL17F	moderate_younger	Secretory|Treg	0.684	0.001	0.001
CPI-CS0558AB6A5	IL17 receptor AC_IL17F	moderate_younger	Ciliated|Treg	0.675	0.001	0.001
CPI-CS0558AB6A5	IL17 receptor AC_IL17F	moderate_older	Secretory|Treg	0.583	1	1
CPI-CS0558AB6A5	IL17 receptor AC_IL17F	moderate_older	Ciliated|Treg	0.573	1	1
CPI-CS0558AB6A5	IL17 receptor AC_IL17F	moderate_younger	Secretory|CTL	0.276	1	1
CPI-CS0558AB6A5	IL17 receptor AC_IL17F	moderate_younger	Ciliated|CTL	0.267	1	1
CPI-CS0558AB6A5	IL17 receptor AC_IL17F	moderate_younger	Secretory|NKT	0.152	1	1
CPI-CS0558AB6A5	IL17 receptor AC_IL17F	moderate_younger	Ciliated|NKT	0.144	1	1
CPI-CS0558AB6A5	IL17 receptor AC_IL17F	moderate_older	Secretory|CTL	0.113	1	1
CPI-CS0558AB6A5	IL17 receptor AC_IL17F	moderate_older	Ciliated|CTL	0.103	1	1
CPI-CS0558AB6A5	IL17 receptor AC_IL17F	moderate_younger	Secretory|moDC	0.079	1	1
CPI-CS0558AB6A5	IL17 receptor AC_IL17F	moderate_older	Secretory|NKT	0.079	1	1
CPI-CS0558AB6A5	IL17 receptor AC_IL17F	moderate_younger	Secretory|NKT-p	0.077	1	1
CPI-CS0558AB6A5	IL17 receptor AC_IL17F	moderate_younger	Secretory|rMa	0.071	1	1
CPI-CS0558AB6A5	IL17 receptor AC_IL17F	moderate_younger	Ciliated|moDC	0.07	1	1
CPI-CS0558AB6A5	IL17 receptor AC_IL17F	moderate_older	Ciliated|NKT	0.069	1	1
CPI-CS0558AB6A5	IL17 receptor AC_IL17F	moderate_younger	Ciliated|NKT-p	0.068	1	1
CPI-CS0558AB6A5	IL17 receptor AC_IL17F	moderate_younger	Secretory|nrMa	0.066	1	1
CPI-CS0558AB6A5	IL17 receptor AC_IL17F	moderate_younger	Secretory|Neu	0.064	1	1
CPI-CS0558AB6A5	IL17 receptor AC_IL17F	moderate_younger	Ciliated|rMa	0.062	1	1
CPI-CS0558AB6A5	IL17 receptor AC_IL17F	moderate_older	Secretory|moDC	0.061	1	1
CPI-CS0558AB6A5	IL17 receptor AC_IL17F	moderate_older	Secretory|Neu	0.061	1	1
CPI-CS0558AB6A5	IL17 receptor AC_IL17F	moderate_younger	Ciliated|nrMa	0.057	1	1
CPI-CS0558AB6A5	IL17 receptor AC_IL17F	moderate_younger	Ciliated|Neu	0.055	1	1
CPI-CS0558AB6A5	IL17 receptor AC_IL17F	moderate_older	Ciliated|moDC	0.051	1	1
CPI-CS0558AB6A5	IL17 receptor AC_IL17F	moderate_older	Ciliated|Neu	0.051	1	1
CPI-CS0558AB6A5	IL17 receptor AC_IL17F	moderate_older	Ciliated|nrMa	0.019	1	1
CPI-CS0558AB6A5	IL17 receptor AC_IL17F	moderate_older	Ciliated|rMa	0.013	1	1
CPI-CS0558AB6A5	IL17 receptor AC_IL17F	moderate_older	Ciliated|NKT-p	0.008	1	1
CPI-CS0558AB6A5	IL17 receptor AC_IL17F	moderate_older	Ciliated|B cell	0	1	1
CPI-CS0558AB6A5	IL17 receptor AC_IL17F	moderate_younger	Ciliated|B cell	0	1	1
CPI-CS0558AB6A5	IL17 receptor AC_IL17F	moderate_older	Secretory|B cell	0	1	1
CPI-CS0558AB6A5	IL17 receptor AC_IL17F	moderate_younger	Secretory|B cell	0	1	1
CPI-CS0558AB6A5	IL17 receptor AC_IL17F	moderate_older	Secretory|NKT-p	0	1	1
CPI-CS0558AB6A5	IL17 receptor AC_IL17F	moderate_older	Secretory|nrMa	0	1	1
CPI-CS0558AB6A5	IL17 receptor AC_IL17F	moderate_older	Secretory|rMa	0	1	1
CPI-SS0E23CEB91	LGALS9_HAVCR2	critical_older	Secretory|CTL	2.97	0.001	0.001
CPI-SS0E23CEB91	LGALS9_HAVCR2	critical_older	Ciliated|CTL	2.682	0.001	0.001
CPI-SS0E23CEB91	LGALS9_HAVCR2	critical_older	Secretory|Treg	1.897	0.001	0.001
CPI-SS0E23CEB91	LGALS9_HAVCR2	critical_older	Ciliated|Treg	1.609	0.001	0.001
CPI-SS0E23CEB91	LGALS9_HAVCR2	critical_older	Secretory|nrMa	1.113	0.001	0.001
CPI-SS0E23CEB91	LGALS9_HAVCR2	critical_younger	Secretory|nrMa	1.075	0.001	0.001
CPI-SS0E23CEB91	LGALS9_HAVCR2	critical_older	Ciliated|nrMa	0.825	0.001	0.001
CPI-SS0E23CEB91	LGALS9_HAVCR2	critical_younger	Ciliated|nrMa	0.716	0.001	0.001
CPI-SS0E23CEB91	LGALS9_HAVCR2	critical_younger	Secretory|CTL	0.675	0.001	0.001
CPI-SS0E23CEB91	LGALS9_HAVCR2	critical_older	Secretory|moDC	0.974	0.004	0.24575
CPI-SS0E23CEB91	LGALS9_HAVCR2	critical_older	Secretory|NKT-p	0.908	0.024	0.714909
CPI-SS0E23CEB91	LGALS9_HAVCR2	critical_older	Secretory|rMa	0.85	0.087	1
CPI-SS0E23CEB91	LGALS9_HAVCR2	critical_older	Ciliated|moDC	0.686	0.104	1
CPI-SS0E23CEB91	LGALS9_HAVCR2	critical_older	Ciliated|NKT-p	0.619	0.363	1
CPI-SS0E23CEB91	LGALS9_HAVCR2	critical_older	Ciliated|rMa	0.562	0.509	1
CPI-SS0E23CEB91	LGALS9_HAVCR2	critical_younger	Ciliated|CTL	0.316	0.68	1
CPI-SS0E23CEB91	LGALS9_HAVCR2	critical_younger	Ciliated|moDC	1.153	1	1
CPI-SS0E23CEB91	LGALS9_HAVCR2	critical_younger	Secretory|moDC	1.153	1	1
CPI-SS0E23CEB91	LGALS9_HAVCR2	critical_younger	Secretory|NKT-p	0.775	1	1
CPI-SS0E23CEB91	LGALS9_HAVCR2	critical_younger	Secretory|Treg	0.531	1	1
CPI-SS0E23CEB91	LGALS9_HAVCR2	critical_younger	Secretory|NKT	0.483	1	1
CPI-SS0E23CEB91	LGALS9_HAVCR2	critical_younger	Secretory|rMa	0.482	1	1
CPI-SS0E23CEB91	LGALS9_HAVCR2	critical_younger	Secretory|Neu	0.479	1	1
CPI-SS0E23CEB91	LGALS9_HAVCR2	critical_younger	Secretory|B cell	0.454	1	1
CPI-SS0E23CEB91	LGALS9_HAVCR2	critical_younger	Ciliated|rMa	0.451	1	1
CPI-SS0E23CEB91	LGALS9_HAVCR2	critical_older	Secretory|Neu	0.45	1	1
CPI-SS0E23CEB91	LGALS9_HAVCR2	critical_older	Secretory|NKT	0.431	1	1
CPI-SS0E23CEB91	LGALS9_HAVCR2	critical_older	Ciliated|NKT	0.424	1	1
CPI-SS0E23CEB91	LGALS9_HAVCR2	critical_younger	Ciliated|NKT-p	0.416	1	1
CPI-SS0E23CEB91	LGALS9_HAVCR2	critical_older	Secretory|B cell	0.348	1	1
CPI-SS0E23CEB91	LGALS9_HAVCR2	critical_older	Ciliated|Neu	0.267	1	1
CPI-SS0E23CEB91	LGALS9_HAVCR2	critical_younger	Ciliated|B cell	0.239	1	1
CPI-SS0E23CEB91	LGALS9_HAVCR2	critical_older	Ciliated|B cell	0.203	1	1
CPI-SS0E23CEB91	LGALS9_HAVCR2	critical_younger	Ciliated|NKT	0.189	1	1
CPI-SS0E23CEB91	LGALS9_HAVCR2	critical_younger	Ciliated|Treg	0.172	1	1
CPI-SS0E23CEB91	LGALS9_HAVCR2	critical_younger	Ciliated|Neu	0.135	1	1
CPI-SS0E23CEB91	LGALS9_HAVCR2	moderate_older	Ciliated|moDC	1.347	1	1
CPI-SS0E23CEB91	LGALS9_HAVCR2	moderate_older	Secretory|moDC	1.346	1	1
CPI-SS0E23CEB91	LGALS9_HAVCR2	moderate_younger	Secretory|nrMa	1.134	0.001	0.001
CPI-SS0E23CEB91	LGALS9_HAVCR2	moderate_older	Ciliated|rMa	1.127	1	1
CPI-SS0E23CEB91	LGALS9_HAVCR2	moderate_older	Secretory|rMa	1.126	1	1
CPI-SS0E23CEB91	LGALS9_HAVCR2	moderate_younger	Ciliated|moDC	0.984	1	1
CPI-SS0E23CEB91	LGALS9_HAVCR2	moderate_younger	Secretory|moDC	0.984	1	1
CPI-SS0E23CEB91	LGALS9_HAVCR2	moderate_older	Secretory|nrMa	0.956	0.001	0.001
CPI-SS0E23CEB91	LGALS9_HAVCR2	moderate_younger	Ciliated|rMa	0.939	1	1
CPI-SS0E23CEB91	LGALS9_HAVCR2	moderate_younger	Secretory|rMa	0.939	1	1
CPI-SS0E23CEB91	LGALS9_HAVCR2	moderate_younger	Ciliated|nrMa	0.916	0.001	0.001
CPI-SS0E23CEB91	LGALS9_HAVCR2	moderate_older	Ciliated|nrMa	0.761	0.044	1
CPI-SS0E23CEB91	LGALS9_HAVCR2	moderate_younger	Ciliated|NKT-p	0.69	1	1
CPI-SS0E23CEB91	LGALS9_HAVCR2	moderate_younger	Secretory|NKT-p	0.69	1	1
CPI-SS0E23CEB91	LGALS9_HAVCR2	moderate_older	Ciliated|NKT-p	0.679	1	1
CPI-SS0E23CEB91	LGALS9_HAVCR2	moderate_older	Secretory|NKT-p	0.678	1	1
CPI-SS0E23CEB91	LGALS9_HAVCR2	moderate_older	Secretory|CTL	0.545	1	1
CPI-SS0E23CEB91	LGALS9_HAVCR2	moderate_older	Secretory|Treg	0.502	1	1
CPI-SS0E23CEB91	LGALS9_HAVCR2	moderate_younger	Secretory|Treg	0.453	1	1
CPI-SS0E23CEB91	LGALS9_HAVCR2	moderate_younger	Secretory|CTL	0.45	1	1
CPI-SS0E23CEB91	LGALS9_HAVCR2	moderate_older	Secretory|B cell	0.436	0.775	1
CPI-SS0E23CEB91	LGALS9_HAVCR2	moderate_younger	Secretory|B cell	0.397	1	1
CPI-SS0E23CEB91	LGALS9_HAVCR2	moderate_older	Ciliated|CTL	0.388	1	1
CPI-SS0E23CEB91	LGALS9_HAVCR2	moderate_older	Secretory|NKT	0.383	1	1
CPI-SS0E23CEB91	LGALS9_HAVCR2	moderate_younger	Secretory|NKT	0.367	1	1
CPI-SS0E23CEB91	LGALS9_HAVCR2	moderate_younger	Secretory|Neu	0.352	1	1
CPI-SS0E23CEB91	LGALS9_HAVCR2	moderate_older	Secretory|Neu	0.347	1	1
CPI-SS0E23CEB91	LGALS9_HAVCR2	moderate_older	Ciliated|NKT	0.326	1	1
CPI-SS0E23CEB91	LGALS9_HAVCR2	moderate_older	Ciliated|Treg	0.307	1	1
CPI-SS0E23CEB91	LGALS9_HAVCR2	moderate_younger	Ciliated|B cell	0.302	1	1
CPI-SS0E23CEB91	LGALS9_HAVCR2	moderate_older	Ciliated|Neu	0.293	1	1
CPI-SS0E23CEB91	LGALS9_HAVCR2	moderate_older	Ciliated|B cell	0.24	0.775	1
CPI-SS0E23CEB91	LGALS9_HAVCR2	moderate_younger	Ciliated|Treg	0.235	1	1
CPI-SS0E23CEB91	LGALS9_HAVCR2	moderate_younger	Ciliated|CTL	0.232	1	1
CPI-SS0E23CEB91	LGALS9_HAVCR2	moderate_younger	Ciliated|Neu	0.219	1	1
CPI-SS0E23CEB91	LGALS9_HAVCR2	moderate_younger	Ciliated|NKT	0.187	1	1
CPI-SS08083B141	NRP1_SEMA3A	critical_older	Secretory|nrMa	0.422	0.001	0.001
CPI-SS08083B141	NRP1_SEMA3A	critical_older	Ciliated|nrMa	0.342	0.001	0.001
CPI-SS08083B141	NRP1_SEMA3A	critical_younger	Secretory|NKT-p	0.065	0.916	1
CPI-SS08083B141	NRP1_SEMA3A	critical_younger	Secretory|nrMa	0.666	1	1
CPI-SS08083B141	NRP1_SEMA3A	critical_younger	Ciliated|nrMa	0.505	1	1
CPI-SS08083B141	NRP1_SEMA3A	critical_younger	Secretory|moDC	0.466	1	1
CPI-SS08083B141	NRP1_SEMA3A	critical_younger	Secretory|rMa	0.427	1	1
CPI-SS08083B141	NRP1_SEMA3A	critical_younger	Secretory|NKT	0.376	1	1
CPI-SS08083B141	NRP1_SEMA3A	critical_younger	Secretory|Neu	0.369	1	1
CPI-SS08083B141	NRP1_SEMA3A	critical_younger	Secretory|Treg	0.369	1	1
CPI-SS08083B141	NRP1_SEMA3A	critical_younger	Secretory|B cell	0.368	1	1
CPI-SS08083B141	NRP1_SEMA3A	critical_younger	Secretory|CTL	0.368	1	1
CPI-SS08083B141	NRP1_SEMA3A	critical_older	Secretory|moDC	0.366	1	1
CPI-SS08083B141	NRP1_SEMA3A	critical_younger	Ciliated|moDC	0.306	1	1
CPI-SS08083B141	NRP1_SEMA3A	critical_older	Ciliated|moDC	0.286	1	1
CPI-SS08083B141	NRP1_SEMA3A	critical_younger	Ciliated|rMa	0.266	1	1
CPI-SS08083B141	NRP1_SEMA3A	critical_younger	Ciliated|NKT-p	0.216	1	1
CPI-SS08083B141	NRP1_SEMA3A	critical_younger	Ciliated|NKT	0.215	1	1
CPI-SS08083B141	NRP1_SEMA3A	critical_younger	Ciliated|Neu	0.209	1	1
CPI-SS08083B141	NRP1_SEMA3A	critical_younger	Ciliated|B cell	0.208	1	1
CPI-SS08083B141	NRP1_SEMA3A	critical_younger	Ciliated|CTL	0.208	1	1
CPI-SS08083B141	NRP1_SEMA3A	critical_younger	Ciliated|Treg	0.208	1	1
CPI-SS08083B141	NRP1_SEMA3A	critical_older	Secretory|rMa	0.193	1	1
CPI-SS08083B141	NRP1_SEMA3A	critical_older	Secretory|NKT-p	0.173	1	1
CPI-SS08083B141	NRP1_SEMA3A	critical_older	Secretory|Neu	0.161	1	1
CPI-SS08083B141	NRP1_SEMA3A	critical_older	Secretory|Treg	0.156	1	1
CPI-SS08083B141	NRP1_SEMA3A	critical_older	Ciliated|rMa	0.113	1	1
CPI-SS08083B141	NRP1_SEMA3A	critical_older	Ciliated|NKT-p	0.093	1	1
CPI-SS08083B141	NRP1_SEMA3A	critical_older	Ciliated|Neu	0.081	1	1
CPI-SS08083B141	NRP1_SEMA3A	critical_older	Ciliated|Treg	0.077	1	1
CPI-SS08083B141	NRP1_SEMA3A	critical_older	Ciliated|B cell	0	1	1
CPI-SS08083B141	NRP1_SEMA3A	critical_older	Ciliated|CTL	0	1	1
CPI-SS08083B141	NRP1_SEMA3A	critical_older	Ciliated|NKT	0	1	1
CPI-SS08083B141	NRP1_SEMA3A	critical_older	Secretory|B cell	0	1	1
CPI-SS08083B141	NRP1_SEMA3A	critical_older	Secretory|CTL	0	1	1
CPI-SS08083B141	NRP1_SEMA3A	critical_older	Secretory|NKT	0	1	1
CPI-SS033E6DE7E	NRP1_VEGFB	moderate_older	Secretory|moDC	1.852	0.001	0.001
CPI-SS033E6DE7E	NRP1_VEGFB	moderate_older	Ciliated|moDC	1.822	1	1
CPI-SS033E6DE7E	NRP1_VEGFB	moderate_younger	Secretory|moDC	1.395	1	1
CPI-SS033E6DE7E	NRP1_VEGFB	moderate_younger	Ciliated|moDC	1.381	1	1
CPI-SS033E6DE7E	NRP1_VEGFB	moderate_older	Secretory|NKT-p	1.186	0.001	0.001
CPI-SS033E6DE7E	NRP1_VEGFB	moderate_older	Ciliated|NKT-p	1.156	1	1
CPI-SS033E6DE7E	NRP1_VEGFB	moderate_older	Secretory|rMa	0.932	0.001	0.001
CPI-SS033E6DE7E	NRP1_VEGFB	moderate_older	Ciliated|rMa	0.902	1	1
CPI-SS033E6DE7E	NRP1_VEGFB	moderate_older	Secretory|nrMa	0.766	0.001	0.001
CPI-SS033E6DE7E	NRP1_VEGFB	moderate_younger	Secretory|NKT-p	0.724	1	1
CPI-SS033E6DE7E	NRP1_VEGFB	moderate_older	Secretory|B cell	0.717	0.264	1
CPI-SS033E6DE7E	NRP1_VEGFB	moderate_younger	Ciliated|NKT-p	0.71	1	1
CPI-SS033E6DE7E	NRP1_VEGFB	moderate_older	Ciliated|B cell	0.687	1	1
CPI-SS033E6DE7E	NRP1_VEGFB	moderate_younger	Secretory|rMa	0.675	1	1
CPI-SS033E6DE7E	NRP1_VEGFB	moderate_younger	Ciliated|rMa	0.661	1	1
CPI-SS033E6DE7E	NRP1_VEGFB	moderate_younger	Secretory|B cell	0.465	1	1
CPI-SS033E6DE7E	NRP1_VEGFB	moderate_younger	Ciliated|B cell	0.451	1	1
CPI-SS033E6DE7E	NRP1_VEGFB	moderate_older	Ciliated|nrMa	0.425	0.996	1
CPI-SS033E6DE7E	NRP1_VEGFB	moderate_younger	Secretory|NKT	0.412	1	1
CPI-SS033E6DE7E	NRP1_VEGFB	moderate_younger	Secretory|nrMa	0.406	0.845	1
CPI-SS033E6DE7E	NRP1_VEGFB	moderate_younger	Ciliated|NKT	0.398	1	1
CPI-SS033E6DE7E	NRP1_VEGFB	moderate_younger	Ciliated|nrMa	0.385	0.779	1
CPI-SS033E6DE7E	NRP1_VEGFB	moderate_older	Secretory|NKT	0.326	1	1
CPI-SS033E6DE7E	NRP1_VEGFB	moderate_older	Ciliated|NKT	0.296	1	1
CPI-SS033E6DE7E	NRP1_VEGFB	moderate_older	Secretory|CTL	0.277	1	1
CPI-SS033E6DE7E	NRP1_VEGFB	moderate_younger	Secretory|Treg	0.266	1	1
CPI-SS033E6DE7E	NRP1_VEGFB	moderate_younger	Secretory|CTL	0.262	1	1
CPI-SS033E6DE7E	NRP1_VEGFB	moderate_younger	Ciliated|Treg	0.252	1	1
CPI-SS033E6DE7E	NRP1_VEGFB	moderate_younger	Ciliated|CTL	0.248	1	1
CPI-SS033E6DE7E	NRP1_VEGFB	moderate_older	Ciliated|CTL	0.247	1	1
CPI-SS033E6DE7E	NRP1_VEGFB	moderate_older	Secretory|Treg	0.24	1	1
CPI-SS033E6DE7E	NRP1_VEGFB	moderate_older	Ciliated|Treg	0.21	1	1
CPI-SS033E6DE7E	NRP1_VEGFB	moderate_younger	Secretory|Neu	0.172	1	1
CPI-SS033E6DE7E	NRP1_VEGFB	moderate_older	Secretory|Neu	0.153	1	1
CPI-SS033E6DE7E	NRP1_VEGFB	moderate_younger	Ciliated|Neu	0.15	1	1
CPI-SS033E6DE7E	NRP1_VEGFB	moderate_older	Ciliated|Neu	0.123	1	1
CPI-SC098C06330	TGFB1_TGFbeta receptor1	moderate_older	Secretory|B cell	1.165	0.019	0.84013
CPI-SC098C06330	TGFB1_TGFbeta receptor1	moderate_older	Ciliated|B cell	1.128	0.023	1
CPI-SC098C06330	TGFB1_TGFbeta receptor1	moderate_younger	Secretory|Treg	1.079	0.001	0.001
CPI-SC098C06330	TGFB1_TGFbeta receptor1	moderate_older	Secretory|Neu	1.075	0.001	0.001
CPI-SC098C06330	TGFB1_TGFbeta receptor1	moderate_older	Ciliated|Neu	1.039	0.001	0.001
CPI-SC098C06330	TGFB1_TGFbeta receptor1	moderate_younger	Ciliated|Treg	1.039	0.001	0.001
CPI-SC098C06330	TGFB1_TGFbeta receptor1	moderate_younger	Secretory|Neu	1.024	0.001	0.001
CPI-SC098C06330	TGFB1_TGFbeta receptor1	moderate_younger	Ciliated|Neu	0.985	0.001	0.001
CPI-SC098C06330	TGFB1_TGFbeta receptor1	moderate_younger	Secretory|CTL	0.962	0.001	0.001
CPI-SC098C06330	TGFB1_TGFbeta receptor1	moderate_older	Secretory|Treg	0.937	0.001	0.001
CPI-SC098C06330	TGFB1_TGFbeta receptor1	moderate_younger	Ciliated|CTL	0.923	0.001	0.001
CPI-SC098C06330	TGFB1_TGFbeta receptor1	moderate_older	Ciliated|Treg	0.9	0.001	0.001
CPI-SC098C06330	TGFB1_TGFbeta receptor1	moderate_older	Secretory|CTL	0.86	0.001	0.001
CPI-SC098C06330	TGFB1_TGFbeta receptor1	moderate_older	Ciliated|CTL	0.823	0.001	0.001
CPI-SC098C06330	TGFB1_TGFbeta receptor1	moderate_younger	Secretory|B cell	0.806	0.001	0.001
CPI-SC098C06330	TGFB1_TGFbeta receptor1	moderate_younger	Secretory|nrMa	0.769	0.001	0.001
CPI-SC098C06330	TGFB1_TGFbeta receptor1	moderate_younger	Ciliated|B cell	0.766	0.001	0.001
CPI-SC098C06330	TGFB1_TGFbeta receptor1	moderate_younger	Ciliated|nrMa	0.729	0.001	0.001
CPI-SC098C06330	TGFB1_TGFbeta receptor1	moderate_older	Secretory|nrMa	0.684	0.001	0.001
CPI-SC098C06330	TGFB1_TGFbeta receptor1	moderate_older	Ciliated|nrMa	0.648	0.001	0.001
CPI-SC098C06330	TGFB1_TGFbeta receptor1	moderate_older	Secretory|NKT-p	0.466	0.312	1
CPI-SC098C06330	TGFB1_TGFbeta receptor1	moderate_younger	Secretory|NKT	0.456	1	1
CPI-SC098C06330	TGFB1_TGFbeta receptor1	moderate_older	Secretory|moDC	0.454	1	1
CPI-SC098C06330	TGFB1_TGFbeta receptor1	moderate_older	Ciliated|NKT-p	0.43	0.45	1
CPI-SC098C06330	TGFB1_TGFbeta receptor1	moderate_older	Ciliated|moDC	0.417	1	1
CPI-SC098C06330	TGFB1_TGFbeta receptor1	moderate_younger	Ciliated|NKT	0.417	1	1
CPI-SC098C06330	TGFB1_TGFbeta receptor1	moderate_younger	Secretory|rMa	0.416	1	1
CPI-SC098C06330	TGFB1_TGFbeta receptor1	moderate_older	Secretory|rMa	0.399	0.824	1
CPI-SC098C06330	TGFB1_TGFbeta receptor1	moderate_younger	Secretory|moDC	0.398	1	1
CPI-SC098C06330	TGFB1_TGFbeta receptor1	moderate_younger	Ciliated|rMa	0.376	1	1
CPI-SC098C06330	TGFB1_TGFbeta receptor1	moderate_older	Ciliated|rMa	0.362	0.956	1
CPI-SC098C06330	TGFB1_TGFbeta receptor1	moderate_older	Secretory|NKT	0.359	1	1
CPI-SC098C06330	TGFB1_TGFbeta receptor1	moderate_younger	Ciliated|moDC	0.358	1	1
CPI-SC098C06330	TGFB1_TGFbeta receptor1	moderate_younger	Secretory|NKT-p	0.332	1	1
CPI-SC098C06330	TGFB1_TGFbeta receptor1	moderate_older	Ciliated|NKT	0.322	1	1
CPI-SC098C06330	TGFB1_TGFbeta receptor1	moderate_younger	Ciliated|NKT-p	0.293	1	1
CPI-SC0984894BC	TGFB1_TGFbeta receptor2	moderate_older	Ciliated|B cell	1.166	0.015	0.726429
CPI-SC0984894BC	TGFB1_TGFbeta receptor2	moderate_older	Secretory|B cell	1.165	0.015	0.693409
CPI-SC0984894BC	TGFB1_TGFbeta receptor2	moderate_older	Ciliated|Neu	1.077	0.001	0.001
CPI-SC0984894BC	TGFB1_TGFbeta receptor2	moderate_older	Secretory|Neu	1.076	0.001	0.001
CPI-SC0984894BC	TGFB1_TGFbeta receptor2	moderate_younger	Secretory|Treg	1.061	0.001	0.001
CPI-SC0984894BC	TGFB1_TGFbeta receptor2	moderate_younger	Ciliated|Treg	1.052	0.001	0.001
CPI-SC0984894BC	TGFB1_TGFbeta receptor2	moderate_younger	Secretory|Neu	1.006	0.001	0.001
CPI-SC0984894BC	TGFB1_TGFbeta receptor2	moderate_younger	Ciliated|Neu	0.997	0.001	0.001
CPI-SC0984894BC	TGFB1_TGFbeta receptor2	moderate_younger	Secretory|CTL	0.944	0.001	0.001
CPI-SC0984894BC	TGFB1_TGFbeta receptor2	moderate_older	Ciliated|Treg	0.939	0.001	0.001
CPI-SC0984894BC	TGFB1_TGFbeta receptor2	moderate_older	Secretory|Treg	0.938	0.001	0.001
CPI-SC0984894BC	TGFB1_TGFbeta receptor2	moderate_younger	Ciliated|CTL	0.935	0.001	0.001
CPI-SC0984894BC	TGFB1_TGFbeta receptor2	moderate_older	Ciliated|CTL	0.861	0.001	0.001
CPI-SC0984894BC	TGFB1_TGFbeta receptor2	moderate_older	Secretory|CTL	0.86	0.001	0.001
CPI-SC0984894BC	TGFB1_TGFbeta receptor2	moderate_younger	Secretory|B cell	0.788	0.001	0.001
CPI-SC0984894BC	TGFB1_TGFbeta receptor2	moderate_younger	Ciliated|B cell	0.779	0.001	0.001
CPI-SC0984894BC	TGFB1_TGFbeta receptor2	moderate_younger	Secretory|nrMa	0.75	0.001	0.001
CPI-SC0984894BC	TGFB1_TGFbeta receptor2	moderate_younger	Ciliated|nrMa	0.742	0.001	0.001
CPI-SC0984894BC	TGFB1_TGFbeta receptor2	moderate_older	Ciliated|nrMa	0.686	0.001	0.001
CPI-SC0984894BC	TGFB1_TGFbeta receptor2	moderate_older	Secretory|nrMa	0.685	0.001	0.001
CPI-SC0984894BC	TGFB1_TGFbeta receptor2	moderate_older	Ciliated|NKT-p	0.468	0.126	1
CPI-SC0984894BC	TGFB1_TGFbeta receptor2	moderate_older	Secretory|NKT-p	0.467	0.134	1
CPI-SC0984894BC	TGFB1_TGFbeta receptor2	moderate_older	Ciliated|moDC	0.455	1	1
CPI-SC0984894BC	TGFB1_TGFbeta receptor2	moderate_older	Secretory|moDC	0.454	1	1
CPI-SC0984894BC	TGFB1_TGFbeta receptor2	moderate_younger	Secretory|NKT	0.438	1	1
CPI-SC0984894BC	TGFB1_TGFbeta receptor2	moderate_younger	Ciliated|NKT	0.43	1	1
CPI-SC0984894BC	TGFB1_TGFbeta receptor2	moderate_older	Ciliated|rMa	0.401	0.271	1
CPI-SC0984894BC	TGFB1_TGFbeta receptor2	moderate_older	Secretory|rMa	0.4	0.286	1
CPI-SC0984894BC	TGFB1_TGFbeta receptor2	moderate_younger	Secretory|rMa	0.398	0.964	1
CPI-SC0984894BC	TGFB1_TGFbeta receptor2	moderate_younger	Ciliated|rMa	0.389	0.984	1
CPI-SC0984894BC	TGFB1_TGFbeta receptor2	moderate_younger	Secretory|moDC	0.38	1	1
CPI-SC0984894BC	TGFB1_TGFbeta receptor2	moderate_younger	Ciliated|moDC	0.371	1	1
CPI-SC0984894BC	TGFB1_TGFbeta receptor2	moderate_older	Ciliated|NKT	0.361	1	1
CPI-SC0984894BC	TGFB1_TGFbeta receptor2	moderate_older	Secretory|NKT	0.36	1	1
CPI-SC0984894BC	TGFB1_TGFbeta receptor2	moderate_younger	Secretory|NKT-p	0.314	1	1
CPI-SC0984894BC	TGFB1_TGFbeta receptor2	moderate_younger	Ciliated|NKT-p	0.306	1	1
CPI-SC098C06330	TGFB1_TGFBR1	critical_older	Secretory|CTL	1.237	0.001	0.001
CPI-SC098C06330	TGFB1_TGFBR1	critical_older	Secretory|Treg	1.199	0.001	0.001
CPI-SC098C06330	TGFB1_TGFBR1	critical_older	Ciliated|CTL	1.192	0.001	0.001
CPI-SC098C06330	TGFB1_TGFBR1	critical_older	Ciliated|Treg	1.154	0.001	0.001
CPI-SC098C06330	TGFB1_TGFBR1	critical_younger	Secretory|CTL	1.125	0.001	0.001
CPI-SC098C06330	TGFB1_TGFBR1	critical_younger	Secretory|Neu	1.075	0.001	0.001
CPI-SC098C06330	TGFB1_TGFBR1	critical_younger	Ciliated|CTL	1.072	0.001	0.001
CPI-SC098C06330	TGFB1_TGFBR1	critical_younger	Ciliated|Neu	1.022	0.001	0.001
CPI-SC098C06330	TGFB1_TGFBR1	critical_older	Secretory|nrMa	0.837	0.001	0.001
CPI-SC098C06330	TGFB1_TGFBR1	critical_older	Ciliated|nrMa	0.792	0.001	0.001
CPI-SC098C06330	TGFB1_TGFBR1	critical_older	Secretory|Neu	0.787	0.001	0.001
CPI-SC098C06330	TGFB1_TGFBR1	critical_older	Ciliated|Neu	0.742	0.001	0.001
CPI-SC098C06330	TGFB1_TGFBR1	critical_older	Secretory|B cell	0.816	0.044	1
CPI-SC098C06330	TGFB1_TGFBR1	critical_older	Ciliated|B cell	0.772	0.052	1
CPI-SC098C06330	TGFB1_TGFBR1	critical_older	Secretory|moDC	0.649	0.103	1
CPI-SC098C06330	TGFB1_TGFBR1	critical_older	Ciliated|moDC	0.605	0.231	1
CPI-SC098C06330	TGFB1_TGFBR1	critical_older	Secretory|rMa	0.624	0.29	1
CPI-SC098C06330	TGFB1_TGFBR1	critical_older	Ciliated|rMa	0.579	0.358	1
CPI-SC098C06330	TGFB1_TGFBR1	critical_younger	Secretory|B cell	0.701	0.616	1
CPI-SC098C06330	TGFB1_TGFBR1	critical_younger	Ciliated|B cell	0.648	0.906	1
CPI-SC098C06330	TGFB1_TGFBR1	critical_younger	Secretory|nrMa	0.628	0.936	1
CPI-SC098C06330	TGFB1_TGFBR1	critical_older	Secretory|NKT-p	0.388	0.96	1
CPI-SC098C06330	TGFB1_TGFBR1	critical_younger	Ciliated|nrMa	0.575	0.992	1
CPI-SC098C06330	TGFB1_TGFBR1	critical_older	Ciliated|NKT-p	0.343	0.996	1
CPI-SC098C06330	TGFB1_TGFBR1	critical_younger	Secretory|Treg	0.494	1	1
CPI-SC098C06330	TGFB1_TGFBR1	critical_younger	Secretory|NKT	0.455	1	1
CPI-SC098C06330	TGFB1_TGFBR1	critical_younger	Ciliated|Treg	0.441	1	1
CPI-SC098C06330	TGFB1_TGFBR1	critical_younger	Secretory|rMa	0.436	1	1
CPI-SC098C06330	TGFB1_TGFBR1	critical_younger	Ciliated|NKT	0.401	1	1
CPI-SC098C06330	TGFB1_TGFBR1	critical_younger	Secretory|moDC	0.401	1	1
CPI-SC098C06330	TGFB1_TGFBR1	critical_younger	Ciliated|rMa	0.383	1	1
CPI-SC098C06330	TGFB1_TGFBR1	critical_younger	Ciliated|moDC	0.348	1	1
CPI-SC098C06330	TGFB1_TGFBR1	critical_younger	Secretory|NKT-p	0.253	1	1
CPI-SC098C06330	TGFB1_TGFBR1	critical_younger	Ciliated|NKT-p	0.2	1	1
CPI-SC098C06330	TGFB1_TGFBR1	critical_older	Secretory|NKT	0.157	1	1
CPI-SC098C06330	TGFB1_TGFBR1	critical_older	Ciliated|NKT	0.112	1	1
CPI-SC0984894BC	TGFB1_TGFBR2	critical_older	Secretory|CTL	1.246	0.001	0.001
CPI-SC0984894BC	TGFB1_TGFBR2	critical_older	Ciliated|CTL	1.239	0.001	0.001
CPI-SC0984894BC	TGFB1_TGFBR2	critical_older	Secretory|Treg	1.208	0.001	0.001
CPI-SC0984894BC	TGFB1_TGFBR2	critical_older	Ciliated|Treg	1.201	0.001	0.001
CPI-SC0984894BC	TGFB1_TGFBR2	critical_younger	Ciliated|CTL	1.118	0.001	0.001
CPI-SC0984894BC	TGFB1_TGFBR2	critical_younger	Secretory|CTL	1.108	0.001	0.001
CPI-SC0984894BC	TGFB1_TGFBR2	critical_younger	Ciliated|Neu	1.068	0.001	0.001
CPI-SC0984894BC	TGFB1_TGFBR2	critical_younger	Secretory|Neu	1.058	0.001	0.001
CPI-SC0984894BC	TGFB1_TGFBR2	critical_older	Secretory|nrMa	0.846	0.001	0.001
CPI-SC0984894BC	TGFB1_TGFBR2	critical_older	Ciliated|nrMa	0.84	0.001	0.001
CPI-SC0984894BC	TGFB1_TGFBR2	critical_older	Secretory|Neu	0.796	0.001	0.001
CPI-SC0984894BC	TGFB1_TGFBR2	critical_older	Ciliated|Neu	0.79	0.001	0.001
CPI-SC0984894BC	TGFB1_TGFBR2	critical_older	Ciliated|moDC	0.652	0.001	0.001
CPI-SC0984894BC	TGFB1_TGFBR2	critical_younger	Ciliated|B cell	0.694	0.004	0.232
CPI-SC0984894BC	TGFB1_TGFBR2	critical_younger	Secretory|B cell	0.684	0.008	0.33408
CPI-SC0984894BC	TGFB1_TGFBR2	critical_older	Secretory|moDC	0.658	0.008	0.341913
CPI-SC0984894BC	TGFB1_TGFBR2	critical_older	Secretory|B cell	0.825	0.012	0.693882
CPI-SC0984894BC	TGFB1_TGFBR2	critical_older	Ciliated|B cell	0.819	0.008	0.714909
CPI-SC0984894BC	TGFB1_TGFBR2	critical_older	Secretory|rMa	0.633	0.083	1
CPI-SC0984894BC	TGFB1_TGFBR2	critical_older	Ciliated|rMa	0.626	0.088	1
CPI-SC0984894BC	TGFB1_TGFBR2	critical_younger	Ciliated|nrMa	0.621	0.146	1
CPI-SC0984894BC	TGFB1_TGFBR2	critical_younger	Secretory|nrMa	0.611	0.175	1
CPI-SC0984894BC	TGFB1_TGFBR2	critical_older	Secretory|NKT-p	0.397	0.487	1
CPI-SC0984894BC	TGFB1_TGFBR2	critical_older	Ciliated|NKT-p	0.391	0.52	1
CPI-SC0984894BC	TGFB1_TGFBR2	critical_younger	Ciliated|Treg	0.487	0.903	1
CPI-SC0984894BC	TGFB1_TGFBR2	critical_younger	Secretory|Treg	0.477	0.949	1
CPI-SC0984894BC	TGFB1_TGFBR2	critical_younger	Ciliated|NKT	0.448	1	1
CPI-SC0984894BC	TGFB1_TGFBR2	critical_younger	Secretory|NKT	0.438	1	1
CPI-SC0984894BC	TGFB1_TGFBR2	critical_younger	Ciliated|rMa	0.429	1	1
CPI-SC0984894BC	TGFB1_TGFBR2	critical_younger	Secretory|rMa	0.419	1	1
CPI-SC0984894BC	TGFB1_TGFBR2	critical_younger	Ciliated|moDC	0.394	1	1
CPI-SC0984894BC	TGFB1_TGFBR2	critical_younger	Secretory|moDC	0.384	1	1
CPI-SC0984894BC	TGFB1_TGFBR2	critical_younger	Ciliated|NKT-p	0.246	1	1
CPI-SC0984894BC	TGFB1_TGFBR2	critical_younger	Secretory|NKT-p	0.236	1	1
CPI-SC0984894BC	TGFB1_TGFBR2	critical_older	Secretory|NKT	0.166	1	1
CPI-SC0984894BC	TGFB1_TGFBR2	critical_older	Ciliated|NKT	0.159	1	1
CPI-SS085EE60B1	TGFB1_TGFBR3	moderate_older	Ciliated|B cell	1.191	0.011	0.642316
CPI-SS085EE60B1	TGFB1_TGFBR3	moderate_younger	Ciliated|Treg	1.131	0.001	0.001
CPI-SS085EE60B1	TGFB1_TGFBR3	moderate_older	Secretory|B cell	1.127	0.015	0.693409
CPI-SS085EE60B1	TGFB1_TGFBR3	moderate_older	Ciliated|Neu	1.101	0.001	0.001
CPI-SS085EE60B1	TGFB1_TGFBR3	moderate_younger	Ciliated|Neu	1.076	0.001	0.001
CPI-SS085EE60B1	TGFB1_TGFBR3	moderate_older	Secretory|Neu	1.037	0.001	0.001
CPI-SS085EE60B1	TGFB1_TGFBR3	moderate_younger	Secretory|Treg	1.03	0.001	0.001
CPI-SS085EE60B1	TGFB1_TGFBR3	moderate_younger	Ciliated|CTL	1.014	0.001	0.001
CPI-SS085EE60B1	TGFB1_TGFBR3	moderate_younger	Secretory|Neu	0.975	0.001	0.001
CPI-SS085EE60B1	TGFB1_TGFBR3	moderate_older	Ciliated|Treg	0.963	0.001	0.001
CPI-SS085EE60B1	TGFB1_TGFBR3	moderate_younger	Secretory|CTL	0.913	0.001	0.001
CPI-SS085EE60B1	TGFB1_TGFBR3	moderate_older	Secretory|Treg	0.899	0.001	0.001
CPI-SS085EE60B1	TGFB1_TGFBR3	moderate_older	Ciliated|CTL	0.886	0.001	0.001
CPI-SS085EE60B1	TGFB1_TGFBR3	moderate_younger	Ciliated|B cell	0.858	0.001	0.001
CPI-SS085EE60B1	TGFB1_TGFBR3	moderate_older	Secretory|CTL	0.822	0.001	0.001
CPI-SS085EE60B1	TGFB1_TGFBR3	moderate_younger	Ciliated|nrMa	0.82	0.001	0.001
CPI-SS085EE60B1	TGFB1_TGFBR3	moderate_younger	Secretory|B cell	0.757	0.001	0.001
CPI-SS085EE60B1	TGFB1_TGFBR3	moderate_younger	Secretory|nrMa	0.719	0.001	0.001
CPI-SS085EE60B1	TGFB1_TGFBR3	moderate_older	Ciliated|nrMa	0.71	0.001	0.001
CPI-SS085EE60B1	TGFB1_TGFBR3	moderate_older	Secretory|nrMa	0.646	0.001	0.001
CPI-SS085EE60B1	TGFB1_TGFBR3	moderate_younger	Ciliated|NKT	0.508	1	1
CPI-SS085EE60B1	TGFB1_TGFBR3	moderate_older	Ciliated|NKT-p	0.492	0.063	1
CPI-SS085EE60B1	TGFB1_TGFBR3	moderate_older	Ciliated|moDC	0.48	1	1
CPI-SS085EE60B1	TGFB1_TGFBR3	moderate_younger	Ciliated|rMa	0.468	0.275	1
CPI-SS085EE60B1	TGFB1_TGFBR3	moderate_younger	Ciliated|moDC	0.45	1	1
CPI-SS085EE60B1	TGFB1_TGFBR3	moderate_older	Secretory|NKT-p	0.428	0.206	1
CPI-SS085EE60B1	TGFB1_TGFBR3	moderate_older	Ciliated|rMa	0.425	0.08	1
CPI-SS085EE60B1	TGFB1_TGFBR3	moderate_older	Secretory|moDC	0.416	1	1
CPI-SS085EE60B1	TGFB1_TGFBR3	moderate_younger	Secretory|NKT	0.407	1	1
CPI-SS085EE60B1	TGFB1_TGFBR3	moderate_older	Ciliated|NKT	0.385	1	1
CPI-SS085EE60B1	TGFB1_TGFBR3	moderate_younger	Ciliated|NKT-p	0.384	1	1
CPI-SS085EE60B1	TGFB1_TGFBR3	moderate_younger	Secretory|rMa	0.366	1	1
CPI-SS085EE60B1	TGFB1_TGFBR3	moderate_older	Secretory|rMa	0.361	0.445	1
CPI-SS085EE60B1	TGFB1_TGFBR3	moderate_younger	Secretory|moDC	0.349	1	1
CPI-SS085EE60B1	TGFB1_TGFBR3	moderate_older	Secretory|NKT	0.321	1	1
CPI-SS085EE60B1	TGFB1_TGFBR3	moderate_younger	Secretory|NKT-p	0.283	1	1
CPI-SC03DD946B2	TGFB2_TGFbeta receptor1	moderate_older	Secretory|Neu	0.323	1	1
CPI-SC03DD946B2	TGFB2_TGFbeta receptor1	moderate_younger	Secretory|CTL	0.275	0.001	0.001
CPI-SC03DD946B2	TGFB2_TGFbeta receptor1	moderate_older	Ciliated|Neu	0.258	1	1
CPI-SC03DD946B2	TGFB2_TGFbeta receptor1	moderate_older	Secretory|CTL	0.25	0.001	0.001
CPI-SC03DD946B2	TGFB2_TGFbeta receptor1	moderate_younger	Ciliated|CTL	0.249	1	1
CPI-SC03DD946B2	TGFB2_TGFbeta receptor1	moderate_older	Secretory|nrMa	0.231	1	1
CPI-SC03DD946B2	TGFB2_TGFbeta receptor1	moderate_older	Secretory|Treg	0.227	0.016	0.396878
CPI-SC03DD946B2	TGFB2_TGFbeta receptor1	moderate_older	Secretory|B cell	0.223	0.082	1
CPI-SC03DD946B2	TGFB2_TGFbeta receptor1	moderate_younger	Secretory|Treg	0.217	0.001	0.001
CPI-SC03DD946B2	TGFB2_TGFbeta receptor1	moderate_younger	Secretory|nrMa	0.216	0.001	0.001
CPI-SC03DD946B2	TGFB2_TGFbeta receptor1	moderate_younger	Secretory|Neu	0.204	1	1
CPI-SC03DD946B2	TGFB2_TGFbeta receptor1	moderate_older	Secretory|moDC	0.196	1	1
CPI-SC03DD946B2	TGFB2_TGFbeta receptor1	moderate_younger	Ciliated|nrMa	0.19	1	1
CPI-SC03DD946B2	TGFB2_TGFbeta receptor1	moderate_younger	Ciliated|Treg	0.19	1	1
CPI-SC03DD946B2	TGFB2_TGFbeta receptor1	moderate_older	Ciliated|CTL	0.185	1	1
CPI-SC03DD946B2	TGFB2_TGFbeta receptor1	moderate_younger	Ciliated|Neu	0.177	1	1
CPI-SC03DD946B2	TGFB2_TGFbeta receptor1	moderate_younger	Secretory|moDC	0.167	1	1
CPI-SC03DD946B2	TGFB2_TGFbeta receptor1	moderate_older	Ciliated|nrMa	0.166	1	1
CPI-SC03DD946B2	TGFB2_TGFbeta receptor1	moderate_older	Ciliated|Treg	0.163	1	1
CPI-SC03DD946B2	TGFB2_TGFbeta receptor1	moderate_older	Ciliated|B cell	0.158	1	1
CPI-SC03DD946B2	TGFB2_TGFbeta receptor1	moderate_older	Secretory|rMa	0.154	1	1
CPI-SC03DD946B2	TGFB2_TGFbeta receptor1	moderate_older	Secretory|NKT	0.153	1	1
CPI-SC03DD946B2	TGFB2_TGFbeta receptor1	moderate_older	Secretory|NKT-p	0.15	1	1
CPI-SC03DD946B2	TGFB2_TGFbeta receptor1	moderate_younger	Ciliated|moDC	0.14	1	1
CPI-SC03DD946B2	TGFB2_TGFbeta receptor1	moderate_older	Ciliated|moDC	0.131	1	1
CPI-SC03DD946B2	TGFB2_TGFbeta receptor1	moderate_younger	Secretory|NKT-p	0.119	1	1
CPI-SC03DD946B2	TGFB2_TGFbeta receptor1	moderate_older	Ciliated|NKT-p	0.11	1	1
CPI-SC03DD946B2	TGFB2_TGFbeta receptor1	moderate_younger	Secretory|rMa	0.107	1	1
CPI-SC03DD946B2	TGFB2_TGFbeta receptor1	moderate_younger	Secretory|NKT	0.1	1	1
CPI-SC03DD946B2	TGFB2_TGFbeta receptor1	moderate_younger	Secretory|B cell	0.097	0.826	1
CPI-SC03DD946B2	TGFB2_TGFbeta receptor1	moderate_younger	Ciliated|NKT-p	0.092	1	1
CPI-SC03DD946B2	TGFB2_TGFbeta receptor1	moderate_older	Ciliated|rMa	0.089	1	1
CPI-SC03DD946B2	TGFB2_TGFbeta receptor1	moderate_older	Ciliated|NKT	0.088	1	1
CPI-SC03DD946B2	TGFB2_TGFbeta receptor1	moderate_younger	Ciliated|rMa	0.08	1	1
CPI-SC03DD946B2	TGFB2_TGFbeta receptor1	moderate_younger	Ciliated|NKT	0.073	1	1
CPI-SC03DD946B2	TGFB2_TGFbeta receptor1	moderate_younger	Ciliated|B cell	0.071	1	1
CPI-SC032246C72	TGFB2_TGFBR2	critical_older	Secretory|nrMa	0.235	0.004	0.093619
CPI-SC032246C72	TGFB2_TGFBR2	critical_older	Secretory|CTL	0.229	0.016	0.334638
CPI-SC032246C72	TGFB2_TGFBR2	critical_older	Secretory|rMa	0.269	0.008	0.462588
CPI-SC032246C72	TGFB2_TGFBR2	critical_older	Secretory|NKT-p	0.216	0.024	0.714909
CPI-SC032246C72	TGFB2_TGFBR2	critical_older	Secretory|Treg	0.234	0.028	0.724316
CPI-SC032246C72	TGFB2_TGFBR2	critical_older	Secretory|B cell	0.21	1	1
CPI-SC032246C72	TGFB2_TGFBR2	critical_older	Secretory|Neu	0.19	1	1
CPI-SC032246C72	TGFB2_TGFBR2	critical_younger	Secretory|nrMa	0.143	1	1
CPI-SC032246C72	TGFB2_TGFBR2	critical_younger	Secretory|CTL	0.113	1	1
CPI-SC032246C72	TGFB2_TGFBR2	critical_older	Ciliated|rMa	0.098	1	1
CPI-SC032246C72	TGFB2_TGFBR2	critical_younger	Secretory|Treg	0.093	1	1
CPI-SC032246C72	TGFB2_TGFBR2	critical_younger	Ciliated|NKT-p	0.085	1	1
CPI-SC032246C72	TGFB2_TGFBR2	critical_younger	Secretory|moDC	0.085	1	1
CPI-SC032246C72	TGFB2_TGFBR2	critical_younger	Secretory|B cell	0.084	1	1
CPI-SC032246C72	TGFB2_TGFBR2	critical_younger	Secretory|NKT-p	0.084	1	1
CPI-SC032246C72	TGFB2_TGFBR2	critical_younger	Ciliated|nrMa	0.082	1	1
CPI-SC032246C72	TGFB2_TGFBR2	critical_younger	Ciliated|moDC	0.08	1	1
CPI-SC032246C72	TGFB2_TGFBR2	critical_older	Ciliated|B cell	0.079	1	1
CPI-SC032246C72	TGFB2_TGFBR2	critical_younger	Ciliated|Neu	0.079	1	1
CPI-SC032246C72	TGFB2_TGFBR2	critical_younger	Ciliated|B cell	0.078	1	1
CPI-SC032246C72	TGFB2_TGFBR2	critical_younger	Secretory|Neu	0.078	1	1
CPI-SC032246C72	TGFB2_TGFBR2	critical_younger	Ciliated|Treg	0.077	1	1
CPI-SC032246C72	TGFB2_TGFBR2	critical_younger	Secretory|NKT	0.075	1	1
CPI-SC032246C72	TGFB2_TGFBR2	critical_younger	Secretory|rMa	0.075	1	1
CPI-SC032246C72	TGFB2_TGFBR2	critical_older	Ciliated|NKT-p	0.069	1	1
CPI-SC032246C72	TGFB2_TGFBR2	critical_older	Ciliated|nrMa	0.069	1	1
CPI-SC032246C72	TGFB2_TGFBR2	critical_older	Ciliated|Treg	0.069	1	1
CPI-SC032246C72	TGFB2_TGFBR2	critical_older	Ciliated|CTL	0.058	1	1
CPI-SC032246C72	TGFB2_TGFBR2	critical_younger	Ciliated|CTL	0.053	1	1
CPI-SC032246C72	TGFB2_TGFBR2	critical_older	Ciliated|Neu	0.019	1	1
CPI-SC032246C72	TGFB2_TGFBR2	critical_younger	Ciliated|NKT	0.015	1	1
CPI-SC032246C72	TGFB2_TGFBR2	critical_younger	Ciliated|rMa	0.015	1	1
CPI-SC032246C72	TGFB2_TGFBR2	critical_older	Ciliated|moDC	0	1	1
CPI-SC032246C72	TGFB2_TGFBR2	critical_older	Ciliated|NKT	0	1	1
CPI-SC032246C72	TGFB2_TGFBR2	critical_older	Secretory|moDC	0	1	1
CPI-SC032246C72	TGFB2_TGFBR2	critical_older	Secretory|NKT	0	1	1
CPI-SC0077CEB82	TGFB3_TGFBR2	critical_older	Secretory|nrMa	0.105	0.012	0.262133
CPI-SC0077CEB82	TGFB3_TGFBR2	critical_older	Secretory|rMa	0.138	0.043	1
CPI-SC0077CEB82	TGFB3_TGFBR2	critical_older	Secretory|Treg	0.104	0.072	1
CPI-SC0077CEB82	TGFB3_TGFBR2	critical_older	Secretory|CTL	0.098	0.088	1
CPI-SC0077CEB82	TGFB3_TGFBR2	critical_older	Secretory|NKT-p	0.086	0.16	1
CPI-SC0077CEB82	TGFB3_TGFBR2	critical_older	Ciliated|rMa	0.107	1	1
CPI-SC0077CEB82	TGFB3_TGFBR2	critical_younger	Secretory|nrMa	0.105	1	1
CPI-SC0077CEB82	TGFB3_TGFBR2	critical_younger	Ciliated|CTL	0.095	1	1
CPI-SC0077CEB82	TGFB3_TGFBR2	critical_younger	Ciliated|rMa	0.092	1	1
CPI-SC0077CEB82	TGFB3_TGFBR2	critical_younger	Ciliated|B cell	0.091	1	1
CPI-SC0077CEB82	TGFB3_TGFBR2	critical_older	Ciliated|CTL	0.088	1	1
CPI-SC0077CEB82	TGFB3_TGFBR2	critical_younger	Ciliated|Treg	0.088	1	1
CPI-SC0077CEB82	TGFB3_TGFBR2	critical_younger	Ciliated|nrMa	0.086	1	1
CPI-SC0077CEB82	TGFB3_TGFBR2	critical_younger	Secretory|CTL	0.085	1	1
CPI-SC0077CEB82	TGFB3_TGFBR2	critical_younger	Secretory|rMa	0.082	1	1
CPI-SC0077CEB82	TGFB3_TGFBR2	critical_younger	Secretory|B cell	0.081	1	1
CPI-SC0077CEB82	TGFB3_TGFBR2	critical_older	Secretory|B cell	0.079	1	1
CPI-SC0077CEB82	TGFB3_TGFBR2	critical_younger	Ciliated|NKT-p	0.079	1	1
CPI-SC0077CEB82	TGFB3_TGFBR2	critical_older	Ciliated|NKT-p	0.078	1	1
CPI-SC0077CEB82	TGFB3_TGFBR2	critical_younger	Ciliated|Neu	0.078	1	1
CPI-SC0077CEB82	TGFB3_TGFBR2	critical_younger	Secretory|Treg	0.078	1	1
CPI-SC0077CEB82	TGFB3_TGFBR2	critical_older	Secretory|Neu	0.075	1	1
CPI-SC0077CEB82	TGFB3_TGFBR2	critical_older	Ciliated|nrMa	0.074	1	1
CPI-SC0077CEB82	TGFB3_TGFBR2	critical_older	Ciliated|Treg	0.073	1	1
CPI-SC0077CEB82	TGFB3_TGFBR2	critical_older	Ciliated|Neu	0.069	1	1
CPI-SC0077CEB82	TGFB3_TGFBR2	critical_younger	Secretory|NKT-p	0.069	1	1
CPI-SC0077CEB82	TGFB3_TGFBR2	critical_younger	Secretory|Neu	0.068	1	1
CPI-SC0077CEB82	TGFB3_TGFBR2	critical_older	Ciliated|B cell	0.048	1	1
CPI-SC0077CEB82	TGFB3_TGFBR2	critical_younger	Secretory|moDC	0.047	1	1
CPI-SC0077CEB82	TGFB3_TGFBR2	critical_younger	Secretory|NKT	0.038	1	1
CPI-SC0077CEB82	TGFB3_TGFBR2	critical_younger	Ciliated|moDC	0.028	1	1
CPI-SC0077CEB82	TGFB3_TGFBR2	critical_younger	Ciliated|NKT	0.019	1	1
CPI-SC0077CEB82	TGFB3_TGFBR2	critical_older	Ciliated|moDC	0	1	1
CPI-SC0077CEB82	TGFB3_TGFBR2	critical_older	Ciliated|NKT	0	1	1
CPI-SC0077CEB82	TGFB3_TGFBR2	critical_older	Secretory|moDC	0	1	1
CPI-SC0077CEB82	TGFB3_TGFBR2	critical_older	Secretory|NKT	0	1	1
CPI-SS0D46E2B45	TGFB3_TGFBR3	critical_older	Secretory|CTL	0.189	0.001	0.001
CPI-SS0D46E2B45	TGFB3_TGFBR3	critical_older	Secretory|Treg	0.178	0.016	0.476606
CPI-SS0D46E2B45	TGFB3_TGFBR3	critical_older	Secretory|NKT-p	0.07	0.195	1
CPI-SS0D46E2B45	TGFB3_TGFBR3	critical_older	Ciliated|CTL	0.158	1	1
CPI-SS0D46E2B45	TGFB3_TGFBR3	critical_younger	Ciliated|CTL	0.151	1	1
CPI-SS0D46E2B45	TGFB3_TGFBR3	critical_younger	Ciliated|rMa	0.148	1	1
CPI-SS0D46E2B45	TGFB3_TGFBR3	critical_older	Ciliated|Treg	0.147	1	1
CPI-SS0D46E2B45	TGFB3_TGFBR3	critical_younger	Ciliated|B cell	0.146	1	1
CPI-SS0D46E2B45	TGFB3_TGFBR3	critical_younger	Ciliated|Treg	0.144	1	1
CPI-SS0D46E2B45	TGFB3_TGFBR3	critical_younger	Secretory|CTL	0.14	1	1
CPI-SS0D46E2B45	TGFB3_TGFBR3	critical_younger	Ciliated|NKT-p	0.135	1	1
CPI-SS0D46E2B45	TGFB3_TGFBR3	critical_younger	Ciliated|Neu	0.134	1	1
CPI-SS0D46E2B45	TGFB3_TGFBR3	critical_older	Ciliated|NKT-p	0.131	1	1
CPI-SS0D46E2B45	TGFB3_TGFBR3	critical_older	Ciliated|Neu	0.121	1	1
CPI-SS0D46E2B45	TGFB3_TGFBR3	critical_older	Ciliated|nrMa	0.12	1	1
CPI-SS0D46E2B45	TGFB3_TGFBR3	critical_younger	Secretory|NKT-p	0.083	1	1
CPI-SS0D46E2B45	TGFB3_TGFBR3	critical_younger	Secretory|Treg	0.076	1	1
CPI-SS0D46E2B45	TGFB3_TGFBR3	critical_older	Secretory|nrMa	0.068	1	1
CPI-SS0D46E2B45	TGFB3_TGFBR3	critical_older	Secretory|Neu	0.045	1	1
CPI-SS0D46E2B45	TGFB3_TGFBR3	critical_younger	Secretory|NKT	0.039	1	1
CPI-SS0D46E2B45	TGFB3_TGFBR3	critical_younger	Secretory|moDC	0.038	1	1
CPI-SS0D46E2B45	TGFB3_TGFBR3	critical_younger	Secretory|Neu	0.035	1	1
CPI-SS0D46E2B45	TGFB3_TGFBR3	critical_younger	Secretory|rMa	0.033	1	1
CPI-SS0D46E2B45	TGFB3_TGFBR3	critical_younger	Secretory|B cell	0.028	1	1
CPI-SS0D46E2B45	TGFB3_TGFBR3	critical_younger	Ciliated|NKT	0.02	1	1
CPI-SS0D46E2B45	TGFB3_TGFBR3	critical_younger	Ciliated|moDC	0.019	1	1
CPI-SS0D46E2B45	TGFB3_TGFBR3	critical_older	Ciliated|B cell	0	1	1
CPI-SS0D46E2B45	TGFB3_TGFBR3	critical_older	Ciliated|moDC	0	1	1
CPI-SS0D46E2B45	TGFB3_TGFBR3	critical_older	Ciliated|NKT	0	1	1
CPI-SS0D46E2B45	TGFB3_TGFBR3	critical_older	Ciliated|rMa	0	1	1
CPI-SS0D46E2B45	TGFB3_TGFBR3	critical_older	Secretory|B cell	0	1	1
CPI-SS0D46E2B45	TGFB3_TGFBR3	critical_older	Secretory|moDC	0	1	1
CPI-SS0D46E2B45	TGFB3_TGFBR3	critical_older	Secretory|NKT	0	1	1
CPI-SS0D46E2B45	TGFB3_TGFBR3	critical_older	Secretory|rMa	0	1	1
CPI-SS0D46E2B45	TGFB3_TGFBR3	critical_younger	Ciliated|nrMa	0	1	1
CPI-SS0D46E2B45	TGFB3_TGFBR3	critical_younger	Secretory|nrMa	0	1	1
CPI-SS08B7D54A3	TNF_FAS	moderate_older	Ciliated|Treg	2.251	0.001	0.001
CPI-SS08B7D54A3	TNF_FAS	moderate_older	Secretory|Treg	2.209	0.001	0.001
CPI-SS08B7D54A3	TNF_FAS	moderate_younger	Ciliated|CTL	2.082	0.001	0.001
CPI-SS08B7D54A3	TNF_FAS	moderate_younger	Secretory|CTL	2.045	0.001	0.001
CPI-SS08B7D54A3	TNF_FAS	moderate_younger	Ciliated|nrMa	1.358	0.001	0.001
CPI-SS08B7D54A3	TNF_FAS	moderate_younger	Secretory|nrMa	1.322	0.001	0.001
CPI-SS08B7D54A3	TNF_FAS	moderate_younger	Ciliated|Treg	1.31	0.001	0.001
CPI-SS08B7D54A3	TNF_FAS	moderate_younger	Secretory|Treg	1.273	0.001	0.001
CPI-SS08B7D54A3	TNF_FAS	moderate_older	Ciliated|CTL	1.159	0.001	0.001
CPI-SS08B7D54A3	TNF_FAS	moderate_older	Secretory|CTL	1.117	0.001	0.001
CPI-SS08B7D54A3	TNF_FAS	moderate_older	Ciliated|B cell	1.108	0.008	0.581143
CPI-SS08B7D54A3	TNF_FAS	moderate_older	Secretory|B cell	1.066	0.012	0.6102
CPI-SS08B7D54A3	TNF_FAS	moderate_older	Ciliated|nrMa	0.537	1	1
CPI-SS08B7D54A3	TNF_FAS	moderate_younger	Ciliated|B cell	0.511	0.084	1
CPI-SS08B7D54A3	TNF_FAS	moderate_older	Secretory|nrMa	0.495	1	1
CPI-SS08B7D54A3	TNF_FAS	moderate_younger	Secretory|B cell	0.474	0.128	1
CPI-SS08B7D54A3	TNF_FAS	moderate_younger	Ciliated|Neu	0.327	1	1
CPI-SS08B7D54A3	TNF_FAS	moderate_younger	Secretory|Neu	0.291	1	1
CPI-SS08B7D54A3	TNF_FAS	moderate_younger	Ciliated|NKT	0.235	1	1
CPI-SS08B7D54A3	TNF_FAS	moderate_older	Ciliated|Neu	0.231	1	1
CPI-SS08B7D54A3	TNF_FAS	moderate_older	Secretory|Neu	0.231	1	1
CPI-SS08B7D54A3	TNF_FAS	moderate_older	Ciliated|NKT-p	0.226	1	1
CPI-SS08B7D54A3	TNF_FAS	moderate_younger	Secretory|NKT	0.199	1	1
CPI-SS08B7D54A3	TNF_FAS	moderate_older	Ciliated|NKT	0.186	1	1
CPI-SS08B7D54A3	TNF_FAS	moderate_older	Secretory|NKT-p	0.183	1	1
CPI-SS08B7D54A3	TNF_FAS	moderate_older	Ciliated|rMa	0.159	1	1
CPI-SS08B7D54A3	TNF_FAS	moderate_younger	Ciliated|rMa	0.157	1	1
CPI-SS08B7D54A3	TNF_FAS	moderate_younger	Ciliated|NKT-p	0.156	1	1
CPI-SS08B7D54A3	TNF_FAS	moderate_older	Secretory|NKT	0.143	1	1
CPI-SS08B7D54A3	TNF_FAS	moderate_younger	Ciliated|moDC	0.128	1	1
CPI-SS08B7D54A3	TNF_FAS	moderate_older	Ciliated|moDC	0.121	1	1
CPI-SS08B7D54A3	TNF_FAS	moderate_younger	Secretory|rMa	0.121	1	1
CPI-SS08B7D54A3	TNF_FAS	moderate_younger	Secretory|NKT-p	0.119	1	1
CPI-SS08B7D54A3	TNF_FAS	moderate_older	Secretory|rMa	0.117	1	1
CPI-SS08B7D54A3	TNF_FAS	moderate_younger	Secretory|moDC	0.091	1	1
CPI-SS08B7D54A3	TNF_FAS	moderate_older	Secretory|moDC	0.078	1	1
CPI-SS02EBC1BB0	TNF_NOTCH1	moderate_older	Secretory|Treg	2.192	0.001	0.001
CPI-SS02EBC1BB0	TNF_NOTCH1	moderate_older	Ciliated|Treg	2.156	1	1
CPI-SS02EBC1BB0	TNF_NOTCH1	moderate_younger	Secretory|CTL	1.989	0.001	0.001
CPI-SS02EBC1BB0	TNF_NOTCH1	moderate_younger	Ciliated|CTL	1.969	1	1
CPI-SS02EBC1BB0	TNF_NOTCH1	moderate_younger	Secretory|nrMa	1.266	0.001	0.001
CPI-SS02EBC1BB0	TNF_NOTCH1	moderate_younger	Ciliated|nrMa	1.246	1	1
CPI-SS02EBC1BB0	TNF_NOTCH1	moderate_younger	Secretory|Treg	1.218	0.001	0.001
CPI-SS02EBC1BB0	TNF_NOTCH1	moderate_younger	Ciliated|Treg	1.198	1	1
CPI-SS02EBC1BB0	TNF_NOTCH1	moderate_older	Secretory|CTL	1.099	0.001	0.001
CPI-SS02EBC1BB0	TNF_NOTCH1	moderate_older	Ciliated|CTL	1.064	1	1
CPI-SS02EBC1BB0	TNF_NOTCH1	moderate_older	Secretory|B cell	1.048	0.012	0.6102
CPI-SS02EBC1BB0	TNF_NOTCH1	moderate_older	Ciliated|B cell	1.013	1	1
CPI-SS02EBC1BB0	TNF_NOTCH1	moderate_younger	Secretory|Neu	0.802	1	1
CPI-SS02EBC1BB0	TNF_NOTCH1	moderate_younger	Ciliated|Neu	0.801	1	1
CPI-SS02EBC1BB0	TNF_NOTCH1	moderate_older	Ciliated|Neu	0.647	1	1
CPI-SS02EBC1BB0	TNF_NOTCH1	moderate_older	Secretory|Neu	0.647	1	1
CPI-SS02EBC1BB0	TNF_NOTCH1	moderate_older	Secretory|nrMa	0.477	1	1
CPI-SS02EBC1BB0	TNF_NOTCH1	moderate_older	Ciliated|nrMa	0.442	1	1
CPI-SS02EBC1BB0	TNF_NOTCH1	moderate_younger	Secretory|B cell	0.418	0.755	1
CPI-SS02EBC1BB0	TNF_NOTCH1	moderate_younger	Ciliated|B cell	0.398	1	1
CPI-SS02EBC1BB0	TNF_NOTCH1	moderate_older	Secretory|NKT-p	0.166	1	1
CPI-SS02EBC1BB0	TNF_NOTCH1	moderate_younger	Secretory|NKT	0.143	1	1
CPI-SS02EBC1BB0	TNF_NOTCH1	moderate_older	Ciliated|NKT-p	0.131	1	1
CPI-SS02EBC1BB0	TNF_NOTCH1	moderate_older	Secretory|NKT	0.126	1	1
CPI-SS02EBC1BB0	TNF_NOTCH1	moderate_younger	Ciliated|NKT	0.123	1	1
CPI-SS02EBC1BB0	TNF_NOTCH1	moderate_older	Secretory|rMa	0.1	1	1
CPI-SS02EBC1BB0	TNF_NOTCH1	moderate_older	Ciliated|NKT	0.091	1	1
CPI-SS02EBC1BB0	TNF_NOTCH1	moderate_younger	Secretory|rMa	0.065	1	1
CPI-SS02EBC1BB0	TNF_NOTCH1	moderate_younger	Secretory|NKT-p	0.064	1	1
CPI-SS02EBC1BB0	TNF_NOTCH1	moderate_older	Ciliated|rMa	0.064	1	1
CPI-SS02EBC1BB0	TNF_NOTCH1	moderate_older	Secretory|moDC	0.061	1	1
CPI-SS02EBC1BB0	TNF_NOTCH1	moderate_younger	Ciliated|rMa	0.045	1	1
CPI-SS02EBC1BB0	TNF_NOTCH1	moderate_younger	Ciliated|NKT-p	0.044	1	1
CPI-SS02EBC1BB0	TNF_NOTCH1	moderate_younger	Secretory|moDC	0.036	1	1
CPI-SS02EBC1BB0	TNF_NOTCH1	moderate_older	Ciliated|moDC	0.032	1	1
CPI-SS02EBC1BB0	TNF_NOTCH1	moderate_younger	Ciliated|moDC	0.023	1	1
CPI-SS0FBC9234C	TNF_PTPRS	critical_younger	Secretory|CTL	1.665	0.001	0.001
CPI-SS0FBC9234C	TNF_PTPRS	critical_younger	Ciliated|CTL	1.495	0.001	0.001
CPI-SS0FBC9234C	TNF_PTPRS	critical_younger	Secretory|Treg	0.647	0.001	0.001
CPI-SS0FBC9234C	TNF_PTPRS	critical_older	Secretory|nrMa	0.485	0.001	0.001
CPI-SS0FBC9234C	TNF_PTPRS	critical_younger	Ciliated|Treg	0.477	0.001	0.001
CPI-SS0FBC9234C	TNF_PTPRS	critical_younger	Secretory|B cell	0.396	0.001	0.001
CPI-SS0FBC9234C	TNF_PTPRS	critical_older	Secretory|rMa	0.669	0.003	0.2949
CPI-SS0FBC9234C	TNF_PTPRS	critical_older	Secretory|Neu	0.319	0.012	0.310421
CPI-SS0FBC9234C	TNF_PTPRS	critical_older	Secretory|B cell	0.513	0.028	1
CPI-SS0FBC9234C	TNF_PTPRS	critical_older	Secretory|Treg	0.263	0.142	1
CPI-SS0FBC9234C	TNF_PTPRS	critical_younger	Ciliated|B cell	0.226	0.663	1
CPI-SS0FBC9234C	TNF_PTPRS	critical_younger	Secretory|nrMa	0.834	1	1
CPI-SS0FBC9234C	TNF_PTPRS	critical_younger	Ciliated|nrMa	0.665	1	1
CPI-SS0FBC9234C	TNF_PTPRS	critical_older	Ciliated|rMa	0.618	1	1
CPI-SS0FBC9234C	TNF_PTPRS	critical_older	Secretory|NKT	0.56	1	1
CPI-SS0FBC9234C	TNF_PTPRS	critical_older	Ciliated|NKT	0.509	1	1
CPI-SS0FBC9234C	TNF_PTPRS	critical_older	Ciliated|B cell	0.462	1	1
CPI-SS0FBC9234C	TNF_PTPRS	critical_older	Ciliated|nrMa	0.434	1	1
CPI-SS0FBC9234C	TNF_PTPRS	critical_younger	Secretory|Neu	0.425	1	1
CPI-SS0FBC9234C	TNF_PTPRS	critical_younger	Secretory|NKT-p	0.355	1	1
CPI-SS0FBC9234C	TNF_PTPRS	critical_younger	Secretory|NKT	0.32	1	1
CPI-SS0FBC9234C	TNF_PTPRS	critical_younger	Secretory|rMa	0.311	1	1
CPI-SS0FBC9234C	TNF_PTPRS	critical_older	Ciliated|Neu	0.268	1	1
CPI-SS0FBC9234C	TNF_PTPRS	critical_younger	Ciliated|Neu	0.255	1	1
CPI-SS0FBC9234C	TNF_PTPRS	critical_older	Secretory|moDC	0.252	1	1
CPI-SS0FBC9234C	TNF_PTPRS	critical_younger	Secretory|moDC	0.239	1	1
CPI-SS0FBC9234C	TNF_PTPRS	critical_older	Ciliated|Treg	0.212	1	1
CPI-SS0FBC9234C	TNF_PTPRS	critical_older	Ciliated|moDC	0.201	1	1
CPI-SS0FBC9234C	TNF_PTPRS	critical_younger	Ciliated|NKT-p	0.185	1	1
CPI-SS0FBC9234C	TNF_PTPRS	critical_older	Secretory|CTL	0.164	1	1
CPI-SS0FBC9234C	TNF_PTPRS	critical_younger	Ciliated|NKT	0.151	1	1
CPI-SS0FBC9234C	TNF_PTPRS	critical_younger	Ciliated|rMa	0.141	1	1
CPI-SS0FBC9234C	TNF_PTPRS	critical_older	Ciliated|CTL	0.113	1	1
CPI-SS0FBC9234C	TNF_PTPRS	critical_older	Secretory|NKT-p	0.102	1	1
CPI-SS0FBC9234C	TNF_PTPRS	critical_younger	Ciliated|moDC	0.069	1	1
CPI-SS0FBC9234C	TNF_PTPRS	critical_older	Ciliated|NKT-p	0.051	1	1
CPI-SS048A2311A	TNF_RIPK1	critical_younger	Secretory|CTL	1.612	0.001	0.001
CPI-SS048A2311A	TNF_RIPK1	critical_younger	Ciliated|CTL	1.584	0.001	0.001
CPI-SS048A2311A	TNF_RIPK1	critical_younger	Secretory|Treg	0.593	0.001	0.001
CPI-SS048A2311A	TNF_RIPK1	critical_younger	Ciliated|Treg	0.566	0.001	0.001
CPI-SS048A2311A	TNF_RIPK1	critical_older	Secretory|nrMa	0.55	0.001	0.001
CPI-SS048A2311A	TNF_RIPK1	critical_older	Ciliated|nrMa	0.533	0.001	0.001
CPI-SS048A2311A	TNF_RIPK1	critical_older	Secretory|Neu	0.385	0.001	0.001
CPI-SS048A2311A	TNF_RIPK1	critical_older	Ciliated|Neu	0.368	0.001	0.001
CPI-SS048A2311A	TNF_RIPK1	critical_older	Secretory|rMa	0.735	0.007	0.3932
CPI-SS048A2311A	TNF_RIPK1	critical_older	Ciliated|rMa	0.717	0.007	0.561714
CPI-SS048A2311A	TNF_RIPK1	critical_older	Secretory|B cell	0.579	0.024	1
CPI-SS048A2311A	TNF_RIPK1	critical_older	Ciliated|B cell	0.561	0.024	1
CPI-SS048A2311A	TNF_RIPK1	critical_older	Secretory|Treg	0.329	0.133	1
CPI-SS048A2311A	TNF_RIPK1	critical_older	Ciliated|Treg	0.311	0.175	1
CPI-SS048A2311A	TNF_RIPK1	critical_younger	Secretory|B cell	0.343	0.236	1
CPI-SS048A2311A	TNF_RIPK1	critical_younger	Ciliated|B cell	0.315	0.503	1
CPI-SS048A2311A	TNF_RIPK1	critical_younger	Secretory|nrMa	0.781	1	1
CPI-SS048A2311A	TNF_RIPK1	critical_younger	Ciliated|nrMa	0.753	1	1
CPI-SS048A2311A	TNF_RIPK1	critical_older	Secretory|NKT	0.626	1	1
CPI-SS048A2311A	TNF_RIPK1	critical_older	Ciliated|NKT	0.608	1	1
CPI-SS048A2311A	TNF_RIPK1	critical_younger	Secretory|Neu	0.372	1	1
CPI-SS048A2311A	TNF_RIPK1	critical_younger	Ciliated|Neu	0.344	1	1
CPI-SS048A2311A	TNF_RIPK1	critical_older	Secretory|moDC	0.318	1	1
CPI-SS048A2311A	TNF_RIPK1	critical_younger	Secretory|NKT-p	0.302	1	1
CPI-SS048A2311A	TNF_RIPK1	critical_older	Ciliated|moDC	0.3	1	1
CPI-SS048A2311A	TNF_RIPK1	critical_younger	Ciliated|NKT-p	0.274	1	1
CPI-SS048A2311A	TNF_RIPK1	critical_younger	Secretory|NKT	0.267	1	1
CPI-SS048A2311A	TNF_RIPK1	critical_younger	Secretory|rMa	0.258	1	1
CPI-SS048A2311A	TNF_RIPK1	critical_younger	Ciliated|NKT	0.239	1	1
CPI-SS048A2311A	TNF_RIPK1	critical_older	Ciliated|NKT-p	0.236	1	1
CPI-SS048A2311A	TNF_RIPK1	critical_older	Secretory|NKT-p	0.236	1	1
CPI-SS048A2311A	TNF_RIPK1	critical_younger	Ciliated|rMa	0.23	1	1
CPI-SS048A2311A	TNF_RIPK1	critical_older	Secretory|CTL	0.229	1	1
CPI-SS048A2311A	TNF_RIPK1	critical_older	Ciliated|CTL	0.212	1	1
CPI-SS048A2311A	TNF_RIPK1	critical_younger	Secretory|moDC	0.186	1	1
CPI-SS048A2311A	TNF_RIPK1	critical_younger	Ciliated|moDC	0.158	1	1
CPI-SS0B81F1BF5	TNF_SEMA4C	moderate_older	Secretory|Treg	2.231	0.001	0.001
CPI-SS0B81F1BF5	TNF_SEMA4C	moderate_older	Ciliated|Treg	2.206	0.001	0.001
CPI-SS0B81F1BF5	TNF_SEMA4C	moderate_younger	Secretory|CTL	2.031	0.001	0.001
CPI-SS0B81F1BF5	TNF_SEMA4C	moderate_younger	Ciliated|CTL	2.007	0.001	0.001
CPI-SS0B81F1BF5	TNF_SEMA4C	moderate_younger	Secretory|nrMa	1.307	0.001	0.001
CPI-SS0B81F1BF5	TNF_SEMA4C	moderate_younger	Ciliated|nrMa	1.284	0.001	0.001
CPI-SS0B81F1BF5	TNF_SEMA4C	moderate_younger	Secretory|Treg	1.259	0.001	0.001
CPI-SS0B81F1BF5	TNF_SEMA4C	moderate_younger	Ciliated|Treg	1.235	0.001	0.001
CPI-SS0B81F1BF5	TNF_SEMA4C	moderate_older	Secretory|CTL	1.139	0.001	0.001
CPI-SS0B81F1BF5	TNF_SEMA4C	moderate_older	Ciliated|CTL	1.114	0.001	0.001
CPI-SS0B81F1BF5	TNF_SEMA4C	moderate_older	Secretory|B cell	1.088	0.004	0.290571
CPI-SS0B81F1BF5	TNF_SEMA4C	moderate_older	Ciliated|B cell	1.063	0.004	0.312923
CPI-SS0B81F1BF5	TNF_SEMA4C	moderate_older	Secretory|nrMa	0.517	1	1
CPI-SS0B81F1BF5	TNF_SEMA4C	moderate_older	Ciliated|nrMa	0.492	1	1
CPI-SS0B81F1BF5	TNF_SEMA4C	moderate_younger	Secretory|B cell	0.46	0.064	1
CPI-SS0B81F1BF5	TNF_SEMA4C	moderate_younger	Ciliated|B cell	0.436	0.088	1
CPI-SS0B81F1BF5	TNF_SEMA4C	moderate_younger	Secretory|Neu	0.276	1	1
CPI-SS0B81F1BF5	TNF_SEMA4C	moderate_younger	Ciliated|Neu	0.253	1	1
CPI-SS0B81F1BF5	TNF_SEMA4C	moderate_older	Secretory|NKT-p	0.206	1	1
CPI-SS0B81F1BF5	TNF_SEMA4C	moderate_older	Secretory|Neu	0.185	1	1
CPI-SS0B81F1BF5	TNF_SEMA4C	moderate_younger	Secretory|NKT	0.184	1	1
CPI-SS0B81F1BF5	TNF_SEMA4C	moderate_older	Ciliated|NKT-p	0.181	1	1
CPI-SS0B81F1BF5	TNF_SEMA4C	moderate_older	Secretory|NKT	0.166	1	1
CPI-SS0B81F1BF5	TNF_SEMA4C	moderate_younger	Ciliated|NKT	0.161	1	1
CPI-SS0B81F1BF5	TNF_SEMA4C	moderate_older	Ciliated|Neu	0.159	1	1
CPI-SS0B81F1BF5	TNF_SEMA4C	moderate_older	Ciliated|NKT	0.141	1	1
CPI-SS0B81F1BF5	TNF_SEMA4C	moderate_older	Secretory|rMa	0.14	1	1
CPI-SS0B81F1BF5	TNF_SEMA4C	moderate_older	Ciliated|rMa	0.114	1	1
CPI-SS0B81F1BF5	TNF_SEMA4C	moderate_younger	Secretory|rMa	0.106	1	1
CPI-SS0B81F1BF5	TNF_SEMA4C	moderate_younger	Secretory|NKT-p	0.105	1	1
CPI-SS0B81F1BF5	TNF_SEMA4C	moderate_older	Secretory|moDC	0.101	1	1
CPI-SS0B81F1BF5	TNF_SEMA4C	moderate_younger	Ciliated|rMa	0.083	1	1
CPI-SS0B81F1BF5	TNF_SEMA4C	moderate_younger	Ciliated|NKT-p	0.082	1	1
CPI-SS0B81F1BF5	TNF_SEMA4C	moderate_younger	Secretory|moDC	0.077	1	1
CPI-SS0B81F1BF5	TNF_SEMA4C	moderate_older	Ciliated|moDC	0.075	1	1
CPI-SS0B81F1BF5	TNF_SEMA4C	moderate_younger	Ciliated|moDC	0.054	1	1
